# Supplementary material for: Immune-Related Genes for Predicting Future Kidney Graft Loss: A Study Based on GEO Database
Source: Front Immunol. 2022 Feb 25;13:859693. doi: 10.3389/fimmu.2022.859693 (PMC8913884; doi:10.3389/fimmu.2022.859693)
Supplement: Supplementary file 1 [file DataSheet_1.zip]

Archive with 8 entries (7 files):
- Supplementary material/
- Supplementary material/File S1.pdf
- Supplementary material/File S2.pdf
- Supplementary material/File S3 R code.pdf
- Supplementary material/Supplementary Figure 1.TIF
- Supplementary material/Supplementary Table 1.DOCX
- Supplementary material/Supplementary Table 2 DE-IRGs in the discover cohort.xlsx
- Supplementary material/Supplementary Table 3 DEGs between the low-risks and high-risk groups in the GSE21374 dataset.xlsx
