# Supplementary material for: Immune-Related Genes for Predicting Future Kidney Graft Loss: A Study Based on GEO Database
Source: Front Immunol. 2022 Feb 25;13:859693. doi: 10.3389/fimmu.2022.859693 (PMC8913884; doi:10.3389/fimmu.2022.859693)
Supplement: Supplementary file 1 [file DataSheet_1.zip › Supplementary material/Supplementary Table 2 DE-IRGs in the discover cohort.xlsx]

## Sheet: Sheet1
gene	logFC	AveExpr	t	P.Value	adj.P.Val	B
CXCL11	2.68486	6.38205	13.3155	8.73688e-34	9.14752e-31	65.9732
CCL4	1.26522	6.97925	12.242	1.60885e-29	5.28909e-27	56.2768
CXCL10	1.99603	8.60374	12.2285	1.81679e-29	5.28909e-27	56.1569
IDO1	1.56508	7.19776	12.2166	2.02066e-29	5.28909e-27	56.0519
CXCL9	2.2204	9.21659	11.4793	1.37752e-26	2.88453e-24	49.6138
GBP2	1.11748	8.41336	11.4322	2.0769e-26	3.62418e-24	49.2087
TLR8	1.21357	5.46242	9.85456	1.13606e-20	5.85437e-19	36.1876
CD86	1.01191	5.84286	9.84352	1.2413e-20	5.90748e-19	36.1004
CSF2RB	1.30123	6.37073	9.80239	1.72542e-20	7.52712e-19	35.7762
TNFSF13B	1.15326	7.18657	9.51116	1.73499e-19	6.01911e-18	33.5048
CTSS	1.15448	8.73359	9.50774	1.78216e-19	6.01911e-18	33.4784
ACKR1	1.08651	6.94653	9.49587	1.95621e-19	6.40048e-18	33.3867
LYZ	1.07689	10.3666	7.48353	4.57886e-13	5.84643e-12	18.9929
HLA-DQA1	1.08374	8.25486	5.38015	1.26419e-07	8.37723e-07	6.80767
IGLC1	1.07444	11.0636	4.81631	2.07254e-06	1.12433e-05	4.1197
