# Supplementary material for: Immune-Related Genes for Predicting Future Kidney Graft Loss: A Study Based on GEO Database
Source: Front Immunol. 2022 Feb 25;13:859693. doi: 10.3389/fimmu.2022.859693 (PMC8913884; doi:10.3389/fimmu.2022.859693)
Supplement: Supplementary file 1 [file DataSheet_1.zip › Supplementary material/Supplementary Table 3 DEGs between the low-risks and high-risk groups in the GSE21374 dataset.xlsx]

## Sheet: Sheet 1
gene	logFC	AveExpr	t	P.Value	adj.P.Val	B
GBP2	1.36891	8.44624	15.3042	6.21118e-39	1.25391e-34	77.6707
CXCL11	2.95855	6.25161	14.7039	9.56606e-37	9.65598e-33	72.71
CLEC2B	1.15761	8.41568	14.4179	1.04529e-35	7.03409e-32	70.3547
NMI	0.791406	8.39709	14.0346	2.54796e-34	1.28596e-30	67.2091
DTX3L	0.82742	8.477	13.9034	7.58006e-34	2.65959e-30	66.1352
TLR2	0.826166	7.34328	13.8983	7.90447e-34	2.65959e-30	66.0939
GPR65	1.30871	5.49394	13.6277	7.44155e-33	1.99355e-29	63.8852
TLR1	0.942405	5.34057	13.6205	7.89995e-33	1.99355e-29	63.8263
NFE2L3	0.831955	5.25073	13.3512	7.29237e-32	1.63576e-28	61.637
PTPRE	1.034	6.78272	13.2908	1.1992e-31	2.42095e-28	61.147
MS4A7	1.63308	7.78956	13.2109	2.31251e-31	4.05733e-28	60.5002
CYB5D2	-0.477553	8.31337	-13.2058	2.41173e-31	4.05733e-28	60.4588
RNLS	-0.676998	8.22524	-13.1814	2.94684e-31	4.57621e-28	60.2614
ACTR3	0.58106	10.8349	13.0723	7.21107e-31	1.03984e-27	59.3799
C11orf71	-0.615191	7.66065	-13.0417	9.26633e-31	1.24713e-27	59.1329
PMAIP1	0.935882	4.71556	13.0227	1.08282e-30	1.36625e-27	58.9795
MNDA	1.39759	6.32053	12.9978	1.32716e-30	1.57604e-27	58.7791
SP140L	0.849713	6.55303	12.9626	1.77067e-30	1.98591e-27	58.4951
TLR8	1.53806	5.26643	12.9265	2.37851e-30	2.52723e-27	58.2044
IFNGR1	0.674411	9.42598	12.9098	2.72678e-30	2.75242e-27	58.0698
EVI2A	1.52767	7.25947	12.8607	4.07111e-30	3.91369e-27	57.675
CD47	0.546459	8.9562	12.8262	5.39639e-30	4.95192e-27	57.3974
SAMHD1	1.08086	9.398	12.8072	6.30016e-30	5.5299e-27	57.2449
AP1S2	0.752528	8.6628	12.7687	8.62031e-30	7.25112e-27	56.9361
STAT1	1.04285	10.7358	12.7287	1.19389e-29	9.64091e-27	56.6153
CARD8-AS1	0.849099	5.75611	12.7177	1.30561e-29	1.00966e-26	56.5272
CLIC2	0.95744	6.22115	12.7136	1.35035e-29	1.00966e-26	56.494
CASP1	0.971779	8.06471	12.6716	1.90003e-29	1.36992e-26	56.1576
AMT	-0.583358	8.73785	-12.6625	2.04719e-29	1.42513e-26	56.0842
GLRX5	-0.348067	10.2614	-12.6309	2.64474e-29	1.74833e-26	55.8319
RAB17	-0.540913	8.75883	-12.6291	2.68467e-29	1.74833e-26	55.8172
NFKBIZ	1.21325	8.85877	12.5768	4.10647e-29	2.59067e-26	55.3986
HLA-F	0.768523	11.2832	12.5531	4.9744e-29	3.01534e-26	55.2097
CLEC7A	1.25267	6.60596	12.5506	5.07834e-29	3.01534e-26	55.1893
PTP4A2	0.3911	10.5258	12.5358	5.72342e-29	3.30127e-26	55.0716
ANXA1	0.976641	9.34832	12.4684	9.88467e-29	5.5431e-26	54.5334
TAP2	1.10854	7.55296	12.4615	1.04544e-28	5.70415e-26	54.4782
PSMB10	0.895185	7.75429	12.4292	1.35739e-28	7.21131e-26	54.221
GIMAP2	1.22727	7.21046	12.4182	1.48382e-28	7.68086e-26	54.1333
C11orf1	-0.539389	8.69677	-12.3848	1.94352e-28	9.80892e-26	53.8675
PLPBP	-0.308986	9.82885	-12.3168	3.36726e-28	1.65801e-25	53.3262
CAPZA1	0.471127	10.1883	12.2923	4.10278e-28	1.97207e-25	53.1317
CTSS	1.44166	8.71863	12.2863	4.30465e-28	1.97826e-25	53.0844
NFS1	-0.484168	8.29313	-12.2861	4.31163e-28	1.97826e-25	53.0828
PARP9	0.729619	8.03868	12.2708	4.87917e-28	2.18199e-25	52.961
IFT46	-0.367457	8.07571	-12.2685	4.97183e-28	2.18199e-25	52.9425
ZBED5-AS1	-0.506228	8.78597	-12.256	5.49498e-28	2.36027e-25	52.8439
GBP1	1.62399	8.78543	12.238	6.35394e-28	2.67236e-25	52.7009
LY96	1.3991	7.21683	12.2222	7.21635e-28	2.97314e-25	52.5756
HLA-E	0.697628	11.0739	12.166	1.13448e-27	4.58059e-25	52.13
SFMBT2	0.752688	5.8095	12.1615	1.17581e-27	4.65437e-25	52.0948
TAP1	1.03402	8.02213	12.1568	1.22157e-27	4.74249e-25	52.0572
P2RX7	1.28455	5.54308	12.1129	1.73795e-27	6.61996e-25	51.71
PIGH	-0.414744	7.42511	-12.0966	1.98064e-27	7.40467e-25	51.5813
ARL4C	1.37741	7.71973	12.0647	2.5587e-27	9.39183e-25	51.3291
SERPING1	0.765736	9.92662	12.0489	2.9048e-27	1.04718e-24	51.2042
HINT2	-0.46333	9.79454	-12.0194	3.6796e-27	1.30322e-24	50.9713
IVD	-0.456906	8.92041	-11.933	7.34489e-27	2.55653e-24	50.2907
CDV3	0.491042	10.3569	11.9264	7.7411e-27	2.64877e-24	50.239
C3orf18	-0.385015	6.971	-11.9159	8.41634e-27	2.83027e-24	50.1566
MAP3K8	0.886723	5.26439	11.9139	8.55192e-27	2.83027e-24	50.1409
TNFSF13B	1.36653	7.55465	11.89	1.03531e-26	3.3711e-24	49.9527
RGS18	1.04082	5.01228	11.8197	1.81415e-26	5.81334e-24	49.4004
FLI1	0.994013	6.82944	11.8049	2.04097e-26	6.43799e-24	49.2844
CSF2RB	1.53481	6.41022	11.795	2.20728e-26	6.85548e-24	49.2072
TNFAIP2	0.771167	8.54259	11.7919	2.26343e-26	6.92335e-24	49.1825
CASP3	0.653178	6.66913	11.7786	2.51462e-26	7.56237e-24	49.0789
PSMB9	1.14025	8.71179	11.777	2.54726e-26	7.56237e-24	49.0662
PSMB8	0.865597	8.85983	11.7737	2.61611e-26	7.65421e-24	49.0399
CYBB	1.16573	6.28121	11.7545	3.04703e-26	8.78764e-24	48.8898
MLKL	0.615033	6.954	11.7519	3.11121e-26	8.84637e-24	48.8693
IL13RA1	0.426968	8.66883	11.686	5.25081e-26	1.47227e-23	48.354
APOL1	0.694272	7.76554	11.671	5.91513e-26	1.63582e-23	48.2367
ASB9	-0.86194	7.43249	-11.6374	7.7221e-26	2.10667e-23	47.9742
AP1M2	-0.638813	8.72965	-11.6301	8.18431e-26	2.203e-23	47.917
CMTM6	0.410456	10.0246	11.6161	9.14214e-26	2.42844e-23	47.808
TM7SF2	-0.489156	7.82778	-11.6038	1.00757e-25	2.64167e-23	47.7123
AHR	0.695638	8.33142	11.5957	1.0747e-25	2.78154e-23	47.6488
PARP12	0.63534	6.97642	11.5811	1.20569e-25	3.08108e-23	47.5355
RAP1B	0.313971	10.8036	11.5751	1.26468e-25	3.19142e-23	47.4885
ALDH9A1	-0.416324	10.7614	-11.5609	1.41512e-25	3.52697e-23	47.3779
TNFAIP3	0.874646	7.81811	11.5487	1.55869e-25	3.83742e-23	47.2827
CRTAM	1.02675	3.92862	11.5456	1.5966e-25	3.88339e-23	47.2591
ALOX5	1.44548	7.25023	11.5388	1.68518e-25	3.98483e-23	47.2059
ADGRV1	-1.12342	7.0258	-11.5379	1.69775e-25	3.98483e-23	47.1986
C1orf115	-0.449406	9.35497	-11.537	1.70935e-25	3.98483e-23	47.1919
SLFN11	0.725507	5.91168	11.5364	1.71726e-25	3.98483e-23	47.1873
CSTA	1.35074	6.14623	11.5241	1.89345e-25	4.34374e-23	47.0912
ST8SIA4	1.09821	4.01704	11.5173	1.99672e-25	4.52918e-23	47.0389
MTFR1L	-0.365303	8.51275	-11.5118	2.08611e-25	4.67938e-23	46.9958
RAB27A	0.846714	7.34066	11.4856	2.56471e-25	5.66328e-23	46.7925
TMSB10	0.575194	12.4895	11.4848	2.58085e-25	5.66328e-23	46.7863
ZMYND12	-0.700521	7.02165	-11.4537	3.29868e-25	7.16062e-23	46.5447
TPRG1L	-0.480071	8.9221	-11.4305	3.96008e-25	8.5049e-23	46.3648
GNG2	0.864856	7.39173	11.4195	4.31989e-25	9.17999e-23	46.2792
MCL1	0.489646	10.2163	11.4117	4.59174e-25	9.58683e-23	46.2191
PSTPIP2	0.816276	5.73484	11.4113	4.60631e-25	9.58683e-23	46.216
PIK3CG	1.10934	5.55544	11.3989	5.07938e-25	1.04635e-22	46.1198
TNFAIP8	1.02115	7.8173	11.3916	5.3817e-25	1.09743e-22	46.0628
NUDT6	-0.533583	8.16282	-11.3711	6.32315e-25	1.27652e-22	45.9041
HYAL1	-0.634635	8.93175	-11.3601	6.88983e-25	1.37715e-22	45.8197
CD86	1.16396	5.7627	11.3503	7.44385e-25	1.4733e-22	45.7435
GGT6	-0.825546	7.47182	-11.3403	8.05499e-25	1.57878e-22	45.6659
HLA-G	0.617252	11.5902	11.337	8.26154e-25	1.58994e-22	45.6409
TRIM22	0.948335	9.37457	11.3369	8.26947e-25	1.58994e-22	45.64
VCAM1	0.823847	10.7782	11.3255	9.0447e-25	1.72097e-22	45.5518
TMED4	-0.434745	9.36661	-11.3244	9.12143e-25	1.72097e-22	45.5435
BAZ1A	1.06678	6.30011	11.3215	9.33674e-25	1.74528e-22	45.5205
IFI16	0.998425	8.57235	11.3133	9.95162e-25	1.84315e-22	45.4577
PTPRC	1.4557	7.66419	11.3101	1.02066e-24	1.87319e-22	45.4328
HRG	-1.09348	8.61458	-11.2868	1.22571e-24	2.22925e-22	45.2526
SRGN	0.792969	10.4933	11.2581	1.53467e-24	2.76625e-22	45.0313
BIRC3	1.31902	6.96164	11.2537	1.58819e-24	2.83738e-22	44.9976
CARD16	1.05156	7.22285	11.2322	1.88028e-24	3.32975e-22	44.8314
ARPC1B	0.767597	9.11479	11.2167	2.12156e-24	3.72435e-22	44.7126
DHRS4-AS1	-0.698036	8.73958	-11.2035	2.35284e-24	4.09475e-22	44.6107
PARP8	0.532086	7.06353	11.1901	2.61244e-24	4.50769e-22	44.5077
KLK1	-1.07934	7.27283	-11.1719	3.01145e-24	5.15213e-22	44.3678
FITM2	-0.375127	7.89292	-11.1575	3.37014e-24	5.71734e-22	44.2571
CASP4	0.63984	7.22754	11.1481	3.62629e-24	6.10064e-22	44.185
NLRC5	1.00431	7.57756	11.1253	4.33398e-24	7.17453e-22	44.0095
SPTBN4	-0.368486	6.86386	-11.1252	4.33571e-24	7.17453e-22	44.0091
KCNK6	0.457675	4.39767	11.1198	4.52483e-24	7.4266e-22	43.9671
FAR2	0.530346	5.66591	11.1124	4.79172e-24	7.80123e-22	43.9107
ADGRE5	0.754836	7.15149	11.1095	4.90258e-24	7.91787e-22	43.8882
F2R	0.628094	7.11123	11.0833	6.01104e-24	9.63102e-22	43.6876
TGM2	0.765877	8.5648	11.0778	6.27467e-24	9.97426e-22	43.6453
CD274	0.883248	5.85988	11.0765	6.33699e-24	9.99462e-22	43.6356
STAT2	0.462946	9.76097	11.0673	6.81105e-24	1.0659e-21	43.5646
DHRS12	-0.475671	7.82225	-11.0571	7.37069e-24	1.14461e-21	43.4869
SDCBP	0.361264	10.86	11.0536	7.57307e-24	1.16485e-21	43.4602
THEMIS2	0.882491	6.16372	11.0529	7.6164e-24	1.16485e-21	43.4546
ASAP1	0.489004	7.62782	11.0439	8.16677e-24	1.23126e-21	43.3859
ANXA2	0.625495	11.6842	11.0439	8.17261e-24	1.23126e-21	43.3852
SNX27	-0.344439	7.86821	-11.037	8.62338e-24	1.28955e-21	43.3324
CD69	1.32964	5.03831	11.0336	8.85414e-24	1.31432e-21	43.3064
NECAB2	-0.582613	6.60704	-11.0305	9.06822e-24	1.32885e-21	43.2829
RNF213	0.750816	8.45727	11.0303	9.08371e-24	1.32885e-21	43.2812
PLK2	0.841286	6.61074	11.0278	9.26189e-24	1.33533e-21	43.2621
CELF2	1.07885	7.87648	11.0271	9.31349e-24	1.33533e-21	43.2566
HLA-J	0.666455	10.8865	11.0269	9.32643e-24	1.33533e-21	43.2553
MORN4	-0.480774	7.03707	-11.0173	1.00495e-23	1.42873e-21	43.1818
CALHM6	1.58842	7.85823	10.9966	1.17994e-23	1.66578e-21	43.0238
GGACT	-1.31051	8.44021	-10.9936	1.20765e-23	1.69306e-21	43.001
PGPEP1	-0.640883	7.79678	-10.9914	1.22901e-23	1.70835e-21	42.9837
INPP5J	-0.396261	6.97864	-10.9907	1.23548e-23	1.70835e-21	42.9785
HLA-DPB1	1.01819	10.5071	10.9857	1.28369e-23	1.76294e-21	42.9409
PMVK	-0.369513	8.31239	-10.9808	1.33435e-23	1.82012e-21	42.9028
NNMT	1.58404	9.12556	10.9793	1.34927e-23	1.82813e-21	42.8918
CCL4	1.22578	6.90501	10.9766	1.3782e-23	1.85487e-21	42.871
GPR171	1.14167	5.12565	10.9709	1.4406e-23	1.92601e-21	42.8274
COQ9	-0.364606	10.1626	-10.9605	1.56102e-23	2.07328e-21	42.7484
ESRRA	-0.372969	8.41487	-10.959	1.57995e-23	2.08471e-21	42.7365
HLA-DMA	0.852223	9.18504	10.9571	1.60371e-23	2.10232e-21	42.7218
RITA1	-0.421504	7.98238	-10.9498	1.69705e-23	2.21032e-21	42.6662
RCN1	0.571613	8.09265	10.9449	1.76229e-23	2.27907e-21	42.629
IL10RA	1.04183	7.15592	10.9442	1.77241e-23	2.27907e-21	42.6234
HLA-B	0.583134	12.699	10.9338	1.92091e-23	2.45439e-21	42.5442
TYROBP	1.12231	8.8002	10.9291	1.99218e-23	2.52944e-21	42.5084
HECA	0.716805	8.01489	10.9228	2.09161e-23	2.63909e-21	42.4604
MYOF	0.642213	9.16889	10.9193	2.14839e-23	2.69389e-21	42.4341
GIMAP8	0.727143	7.06171	10.9163	2.20001e-23	2.74159e-21	42.4107
FCGR1B	1.26675	6.15098	10.9064	2.3747e-23	2.94113e-21	42.3355
BCL2L2	-0.251319	8.69284	-10.8935	2.62473e-23	3.23098e-21	42.237
ACKR1	1.28375	7.18607	10.8761	3.00087e-23	3.6716e-21	42.1052
HLA-DRA	0.780989	12.0333	10.865	3.27198e-23	3.97191e-21	42.0201
SLFN5	0.655454	7.77645	10.8637	3.30452e-23	3.97191e-21	42.0104
ANO10	-0.336909	8.13152	-10.8636	3.30533e-23	3.97191e-21	42.0101
DSE	0.828501	7.78306	10.8589	3.42892e-23	4.09604e-21	41.974
LOC101927752	-0.497207	7.85387	-10.8481	3.72828e-23	4.42744e-21	41.8917
MCUB	0.933622	6.84723	10.8468	3.76416e-23	4.44391e-21	41.8822
CDC42SE2	0.503369	10.3092	10.8459	3.79086e-23	4.44941e-21	41.8753
HSPA6	0.921762	6.22861	10.843	3.87617e-23	4.52324e-21	41.8534
SLC4A1	-0.912657	8.55314	-10.8422	3.89972e-23	4.52458e-21	41.8474
LRRC23	-0.431258	6.51815	-10.8407	3.94563e-23	4.55168e-21	41.8359
CYTIP	1.16293	6.84499	10.8338	4.1626e-23	4.77469e-21	41.7832
CFB	0.87247	8.23314	10.8271	4.38448e-23	5.00079e-21	41.7321
CEBPB	0.718224	9.23047	10.8262	4.41239e-23	5.00434e-21	41.7259
GLI3	-0.444299	7.32364	-10.8162	4.76978e-23	5.36274e-21	41.6493
TBC1D13	-0.502609	8.69489	-10.8158	4.78152e-23	5.36274e-21	41.6468
NAGS	-0.725704	7.21548	-10.8121	4.9213e-23	5.48902e-21	41.6185
PAK4	-0.36518	8.30805	-10.8044	5.22177e-23	5.78116e-21	41.5602
PIGP	-0.294339	9.48732	-10.8039	5.2405e-23	5.78116e-21	41.5566
TIMP1	0.936468	10.7186	10.7961	5.56675e-23	6.1077e-21	41.4972
PARP14	0.73001	8.10049	10.7879	5.92859e-23	6.46953e-21	41.4353
TM4SF5	-0.796368	7.38808	-10.7872	5.9632e-23	6.47232e-21	41.4295
CXCL2	1.08073	5.55312	10.7785	6.37672e-23	6.88413e-21	41.3636
ATPAF1	-0.339688	9.16946	-10.7758	6.50947e-23	6.99007e-21	41.3433
PSMB8-AS1	0.924502	7.35875	10.7747	6.56427e-23	7.01161e-21	41.335
ALAD	-0.669153	9.35111	-10.7663	7.00705e-23	7.44517e-21	41.2708
LDHD	-0.8802	6.66702	-10.7521	7.81374e-23	8.25883e-21	41.1636
BTN2A1	0.296876	7.83313	10.7499	7.94764e-23	8.35661e-21	41.1469
MRPL49	-0.315059	9.79909	-10.7423	8.4254e-23	8.80139e-21	41.0894
DYRK2	0.67539	6.44775	10.7418	8.45784e-23	8.80139e-21	41.0857
B4GAT1	-0.344512	8.45375	-10.7379	8.71642e-23	9.02395e-21	41.056
B2M	0.278557	13.526	10.737	8.77559e-23	9.03886e-21	41.0494
IFITM2	0.559735	11.2886	10.7353	8.89035e-23	9.11058e-21	41.0366
FDX1	-0.371989	9.87144	-10.7304	9.23084e-23	9.41173e-21	40.9996
APOBEC3G	1.09294	7.56161	10.7245	9.66077e-23	9.80058e-21	40.9548
SAMD3	0.696426	4.50684	10.7218	9.86436e-23	9.93488e-21	40.9343
ARHGEF6	0.567914	7.63402	10.7214	9.89157e-23	9.93488e-21	40.9316
MARCKS	0.829236	9.77575	10.7165	1.02751e-22	1.0269e-20	40.8942
NCF2	1.05468	6.02923	10.7127	1.05834e-22	1.0495e-20	40.8651
PANK1	-0.770971	9.54917	-10.7124	1.06053e-22	1.0495e-20	40.8631
LINC00886	-0.397634	6.42128	-10.7099	1.08088e-22	1.06112e-20	40.8443
KCNJ2	0.791419	5.54475	10.7097	1.08278e-22	1.06112e-20	40.8426
VCAN	1.41611	8.54156	10.7062	1.11246e-22	1.08494e-20	40.816
LOC643733	0.626449	4.7973	10.7012	1.15574e-22	1.12174e-20	40.7785
TPM3	0.353057	10.8973	10.6924	1.23662e-22	1.19449e-20	40.7119
ENTPD1	0.521116	7.10005	10.6917	1.24362e-22	1.19554e-20	40.7064
APOO	-0.425982	9.03393	-10.6899	1.26062e-22	1.20613e-20	40.693
GIMAP7	1.01506	7.44714	10.6788	1.37305e-22	1.3075e-20	40.609
HAGH	-0.580466	9.26159	-10.6724	1.44197e-22	1.36669e-20	40.5608
HMGCL	-0.478875	9.75681	-10.6688	1.48259e-22	1.39853e-20	40.5334
TMPRSS2	-0.534923	8.54559	-10.6682	1.48942e-22	1.39853e-20	40.5289
PIK3R5	0.704729	5.9453	10.6658	1.51678e-22	1.41763e-20	40.511
ILVBL	-0.452557	8.62257	-10.6543	1.65588e-22	1.5405e-20	40.4247
PLSCR1	0.723201	9.97104	10.6441	1.7916e-22	1.65912e-20	40.3472
THRA	-0.328955	7.26883	-10.6339	1.93646e-22	1.78508e-20	40.2707
RHBG	-0.469006	7.32957	-10.6258	2.06074e-22	1.89101e-20	40.2095
CYP4F12	-0.521178	7.11914	-10.6141	2.25417e-22	2.05915e-20	40.1212
CISD3	-0.467353	8.12231	-10.6082	2.35739e-22	2.14374e-20	40.0772
BTN3A3	0.815072	7.77059	10.6047	2.42269e-22	2.19324e-20	40.0503
CLEC12A	0.733957	3.94419	10.5962	2.58542e-22	2.33011e-20	39.9864
SLAIN2	-0.269209	7.92223	-10.5928	2.65219e-22	2.37966e-20	39.9613
RNF185	-0.316838	8.19986	-10.5813	2.8962e-22	2.5871e-20	39.8747
TKFC	-0.673729	7.80639	-10.568	3.20781e-22	2.85283e-20	39.7742
RAB31	0.689125	8.43856	10.5671	3.22979e-22	2.85978e-20	39.7674
FAAH	-0.407648	7.58936	-10.5636	3.31582e-22	2.92314e-20	39.7416
DDHD1	0.719312	5.90751	10.5461	3.79045e-22	3.32702e-20	39.61
PEX7	-0.407117	7.15275	-10.5452	3.8178e-22	3.33653e-20	39.6029
HAAO	-0.561487	7.93306	-10.5422	3.90495e-22	3.39798e-20	39.5807
CTTNBP2NL	0.489747	8.42785	10.5362	4.08775e-22	3.54178e-20	39.5357
COL4A1	0.622144	10.3797	10.5315	4.23872e-22	3.65689e-20	39.5
MSR1	0.995712	4.84766	10.5238	4.49418e-22	3.86079e-20	39.4425
PDK2	-0.588918	8.12653	-10.5142	4.83717e-22	4.13783e-20	39.3701
FAM234B	-0.396145	6.93518	-10.5119	4.92366e-22	4.18383e-20	39.3527
GNB4	0.975122	7.86516	10.5116	4.9324e-22	4.18383e-20	39.3509
TMEM254	-0.344647	7.38542	-10.5015	5.32643e-22	4.48535e-20	39.2753
EMX1	-0.534809	6.88823	-10.5014	5.33229e-22	4.48535e-20	39.2742
MCRIP2	-0.545334	8.97887	-10.4989	5.43388e-22	4.55183e-20	39.2557
SUGCT	-0.867113	8.34988	-10.4969	5.51951e-22	4.60445e-20	39.2403
HIBADH	-0.506106	10.4042	-10.4868	5.95846e-22	4.93711e-20	39.165
PECAM1	0.692365	9.33767	10.4866	5.96718e-22	4.93711e-20	39.1636
C1orf162	1.11171	7.46456	10.4854	6.0232e-22	4.96312e-20	39.1544
APOH	-1.40216	7.54154	-10.4826	6.15095e-22	5.04778e-20	39.1338
BPHL	-0.763068	9.25025	-10.4807	6.2434e-22	5.10291e-20	39.1191
GBP5	1.33501	5.89468	10.4791	6.31814e-22	5.14317e-20	39.1074
CD84	1.07374	6.52874	10.4782	6.36248e-22	5.15846e-20	39.1005
PHF11	0.369871	9.66516	10.4757	6.48506e-22	5.23681e-20	39.0817
IL15	0.571773	7.09502	10.4734	6.59831e-22	5.30704e-20	39.0647
CBFB	0.446457	8.49058	10.4728	6.628e-22	5.30977e-20	39.0603
TRIM59	0.603598	4.54984	10.4695	6.7982e-22	5.42459e-20	39.0353
DLEU1	-0.430186	7.4194	-10.4619	7.20307e-22	5.72502e-20	38.9784
UBE2E1	0.363137	10.0508	10.4614	7.23226e-22	5.72568e-20	38.9745
HCK	0.865251	6.75571	10.4598	7.3181e-22	5.771e-20	38.9629
MTHFD2	0.982411	7.27789	10.4479	8.01085e-22	6.29273e-20	38.8739
CELF3	-0.287767	6.5629	-10.443	8.31924e-22	6.50964e-20	38.8367
NDC80	0.746036	4.71824	10.4374	8.67922e-22	6.76077e-20	38.7951
DARS2	-0.39149	7.0141	-10.4365	8.73945e-22	6.76077e-20	38.7883
SAMSN1	1.4703	6.04185	10.4365	8.74064e-22	6.76077e-20	38.7881
TMEM139	-0.495042	9.08546	-10.4334	8.94506e-22	6.89248e-20	38.7654
DOCK2	0.990372	6.38823	10.4265	9.42867e-22	7.23749e-20	38.7136
C1orf43	-0.208661	11.7303	-10.4232	9.66544e-22	7.39113e-20	38.6892
ESPN	-0.602547	7.3486	-10.4204	9.87794e-22	7.52513e-20	38.6678
JAK1	0.375383	10.1631	10.4194	9.95122e-22	7.55246e-20	38.6606
GLYCTK	-0.628366	7.67098	-10.4108	1.06253e-21	8.03381e-20	38.5961
LHPP	-0.61062	8.00622	-10.406	1.10168e-21	8.29877e-20	38.5605
GIGYF2	-0.235678	8.01541	-10.4054	1.10694e-21	8.30741e-20	38.5558
GLOD5	-0.686657	7.21606	-10.4027	1.12944e-21	8.44487e-20	38.536
C8orf82	-0.439534	7.96939	-10.402	1.13543e-21	8.45834e-20	38.5308
GGTA1P	0.713323	7.63618	10.399	1.16175e-21	8.62257e-20	38.5083
SGK2	-0.409847	8.23887	-10.3912	1.23257e-21	9.11472e-20	38.4501
MCCC1	-0.40527	9.49296	-10.3855	1.28681e-21	9.48105e-20	38.4077
ELOA-AS1	-0.331731	6.93846	-10.3821	1.32076e-21	9.69579e-20	38.3821
KLRD1	0.762657	5.48914	10.3773	1.36965e-21	1.00183e-19	38.3464
PYCARD	0.827137	7.00614	10.372	1.42603e-21	1.0393e-19	38.3067
ARPC5	0.400103	10.0605	10.3714	1.43214e-21	1.04e-19	38.3025
LRRC28	-0.436852	7.72355	-10.3682	1.46741e-21	1.06179e-19	38.2786
CRYL1	-0.687718	10.6532	-10.367	1.48126e-21	1.06799e-19	38.2693
SLC16A2	-0.48223	7.30353	-10.3636	1.51966e-21	1.09178e-19	38.2441
EVI2B	1.40263	7.55478	10.3596	1.56661e-21	1.12151e-19	38.2142
HCLS1	1.16556	8.28662	10.3563	1.60581e-21	1.14551e-19	38.1899
ACADS	-0.436096	7.53995	-10.3549	1.62343e-21	1.15401e-19	38.1792
STK17B	0.957499	8.18197	10.3502	1.68189e-21	1.19137e-19	38.1444
HLA-A	0.456414	12.9128	10.3495	1.69142e-21	1.19393e-19	38.1388
IL7	0.543189	3.91401	10.3415	1.7973e-21	1.26425e-19	38.0791
LOC101929243	-0.469372	7.20639	-10.338	1.84503e-21	1.29331e-19	38.0533
PTPN2	0.506196	8.72251	10.3365	1.86647e-21	1.30381e-19	38.042
CYSLTR1	0.635721	4.69661	10.3351	1.88587e-21	1.31282e-19	38.0318
ADA	0.666919	6.51757	10.3345	1.89419e-21	1.31408e-19	38.0275
UNC13B	-0.319151	8.85726	-10.3318	1.93421e-21	1.33726e-19	38.0069
NELFCD	-0.251015	9.3805	-10.3287	1.97969e-21	1.36301e-19	37.9841
GBA2	-0.27775	8.11054	-10.3284	1.98496e-21	1.36301e-19	37.9814
ASCC3	0.547929	7.0911	10.3251	2.03506e-21	1.39267e-19	37.9569
MRPL34	-0.355159	9.33886	-10.3243	2.04622e-21	1.39557e-19	37.9515
ECHDC3	-0.653545	10.5047	-10.3176	2.15323e-21	1.46362e-19	37.9014
FCHSD2	0.509598	7.54803	10.3146	2.20275e-21	1.49225e-19	37.8791
ACAD8	-0.479106	8.27818	-10.314	2.21253e-21	1.49387e-19	37.8747
APLN	-0.407241	6.96525	-10.3086	2.30416e-21	1.55055e-19	37.8348
KLHDC9	-0.347497	8.69894	-10.3079	2.31636e-21	1.55358e-19	37.8296
WARS	0.789525	9.55486	10.3044	2.37946e-21	1.59061e-19	37.8032
SP100	0.425769	7.95488	10.2976	2.50385e-21	1.6647e-19	37.753
FAM129A	1.02204	7.15893	10.2975	2.50678e-21	1.6647e-19	37.7519
GS1-124K5.4	-0.445082	6.90326	-10.2963	2.52962e-21	1.67436e-19	37.743
GSTO2	-0.405766	8.18492	-10.2939	2.57564e-21	1.69925e-19	37.7252
RNF125	0.623117	5.11311	10.2919	2.61595e-21	1.72022e-19	37.71
MLX	-0.317726	9.22715	-10.2904	2.64498e-21	1.73366e-19	37.6991
MICB	0.792922	5.54085	10.2886	2.68067e-21	1.75137e-19	37.6859
GZMA	1.36609	6.19617	10.2836	2.7846e-21	1.8134e-19	37.6485
WIPF1	0.849057	7.72711	10.2819	2.82011e-21	1.83062e-19	37.6361
CCDC106	-0.3277	6.39985	-10.2788	2.88783e-21	1.86857e-19	37.6127
NIPSNAP1	-0.482354	10.1858	-10.2696	3.09556e-21	1.99659e-19	37.5444
ETS1	0.586177	8.77731	10.2637	3.23566e-21	2.07775e-19	37.5009
ECH1	-0.378085	10.3606	-10.2634	3.24198e-21	2.07775e-19	37.499
MOCS1	-0.586077	7.19361	-10.2613	3.29557e-21	2.10541e-19	37.4829
FCRLB	-0.630928	7.05511	-10.2578	3.38414e-21	2.15518e-19	37.4568
LBR	0.462181	8.92476	10.2545	3.46732e-21	2.2012e-19	37.4329
DPY19L1	0.45464	6.65816	10.2506	3.57303e-21	2.2612e-19	37.4034
CNDP1	-0.893561	6.94648	-10.248	3.643e-21	2.29827e-19	37.3843
GMFG	0.745466	7.70519	10.2457	3.70725e-21	2.33136e-19	37.3671
CYP2A6	-0.264454	7.11145	-10.2453	3.71854e-21	2.33136e-19	37.3641
FCGR2A	0.854218	6.45546	10.2422	3.80635e-21	2.37903e-19	37.3412
BCL2A1	1.17813	5.19503	10.2406	3.8514e-21	2.39975e-19	37.3296
CD44	0.924072	8.97175	10.2357	3.99742e-21	2.48307e-19	37.293
PIGV	-0.305131	8.34256	-10.2303	4.16195e-21	2.57714e-19	37.2533
COASY	-0.333241	8.86334	-10.2295	4.18672e-21	2.57714e-19	37.2475
EZH2	0.695307	4.41534	10.2295	4.18715e-21	2.57714e-19	37.2474
PRKCA	-0.383587	8.73121	-10.2126	4.7552e-21	2.91626e-19	37.1223
AS3MT	-0.54893	7.03941	-10.2123	4.76701e-21	2.91626e-19	37.1199
COQ3	-0.305573	7.54244	-10.2007	5.20339e-21	3.17359e-19	37.0337
ELF1	0.562068	7.8979	10.199	5.268e-21	3.20332e-19	37.0216
CNNM2	-0.333017	6.99298	-10.1933	5.49955e-21	3.33408e-19	36.9793
DNAJA3	-0.272202	9.48544	-10.1913	5.58577e-21	3.37283e-19	36.964
APOBEC3C	0.443023	6.23653	10.191	5.59688e-21	3.37283e-19	36.962
MAIP1	-0.392779	9.21433	-10.1905	5.61834e-21	3.37568e-19	36.9583
PAG1	0.865405	7.36295	10.1682	6.64492e-21	3.98065e-19	36.7933
LYN	0.790484	7.50038	10.1664	6.73287e-21	4.01063e-19	36.7803
SIGLEC10	0.736521	5.97362	10.1664	6.73472e-21	4.01063e-19	36.7801
BTN2A2	0.448208	6.9916	10.1553	7.32107e-21	4.34699e-19	36.698
P2RY13	0.90949	5.45449	10.1543	7.37432e-21	4.36577e-19	36.6908
FOXRED2	-0.429777	7.2043	-10.1534	7.4232e-21	4.38186e-19	36.6844
SLC16A6	0.642262	5.08158	10.1524	7.47924e-21	4.40207e-19	36.677
FOLR1	-0.633933	11.1525	-10.1487	7.68956e-21	4.5127e-19	36.6497
CYP17A1	-1.47199	8.15009	-10.147	7.79288e-21	4.56008e-19	36.6366
CARD8	0.721958	7.12115	10.1451	7.90171e-21	4.59992e-19	36.6229
RAB11FIP5	-0.406492	8.66241	-10.145	7.90654e-21	4.59992e-19	36.6223
MARCH1	0.779293	5.12954	10.1344	8.5647e-21	4.95854e-19	36.5437
MYCN	-0.730458	7.32561	-10.1343	8.57207e-21	4.95854e-19	36.5429
ELK3	0.873668	8.04881	10.1245	9.22204e-21	5.31927e-19	36.471
MCCC2	-0.457964	9.83069	-10.123	9.32593e-21	5.36387e-19	36.46
CCSAP	0.727635	5.83984	10.1139	9.98615e-21	5.72729e-19	36.3927
HADH	-0.572755	10.4554	-10.1118	1.01454e-20	5.78973e-19	36.3772
GLTPD2	-0.599883	5.90031	-10.1117	1.01524e-20	5.78973e-19	36.3765
HLA-DOA	0.926259	7.65751	10.1071	1.05094e-20	5.97647e-19	36.3425
LETMD1	-0.234917	9.14837	-10.1037	1.07835e-20	6.11512e-19	36.3172
TMEM14A	-0.318534	9.87249	-10.0975	1.12949e-20	6.38713e-19	36.2717
HOPX	1.1393	7.6552	10.0901	1.19326e-20	6.72891e-19	36.2176
PARS2	-0.342331	7.14011	-10.0894	1.19952e-20	6.73572e-19	36.2125
ETFB	-0.480319	9.59006	-10.0893	1.20114e-20	6.73572e-19	36.2112
LRTOMT	-0.364628	7.25161	-10.0887	1.20608e-20	6.74468e-19	36.2071
PHYHD1	-0.425249	8.05498	-10.0824	1.26408e-20	7.04951e-19	36.161
CXorf21	0.322794	5.44861	10.0777	1.3102e-20	7.28659e-19	36.1257
OGFRL1	0.924118	7.83273	10.0761	1.32511e-20	7.34929e-19	36.1146
NR2F6	-0.303915	9.02781	-10.071	1.3768e-20	7.61503e-19	36.077
AIDA	0.363027	9.9615	10.0686	1.40206e-20	7.73353e-19	36.0591
FYB1	1.20087	6.82651	10.0671	1.4179e-20	7.79963e-19	36.0481
PDP2	-0.402716	8.22109	-10.0499	1.61291e-20	8.8482e-19	35.9214
CRY2	-0.354018	7.72202	-10.0358	1.79203e-20	9.80422e-19	35.8178
TRUB2	-0.33811	7.68446	-10.0353	1.79828e-20	9.81181e-19	35.8144
C1S	0.791574	9.9688	10.0322	1.84022e-20	1.00136e-18	35.7917
HSD17B8	-0.389438	8.61134	-10.0233	1.96741e-20	1.06769e-18	35.726
ARPC2	0.33296	11.1725	10.0189	2.03265e-20	1.10014e-18	35.694
CRADD	-0.437628	7.89022	-10.0182	2.04427e-20	1.10248e-18	35.6884
CRLF3	0.635024	7.51888	10.0179	2.0479e-20	1.10248e-18	35.6866
EOMES	0.896739	5.57064	10.0166	2.06871e-20	1.11072e-18	35.6767
PSME1	0.337464	11.0864	10.016	2.07752e-20	1.11249e-18	35.6725
DDX60L	0.869508	5.88837	10.0135	2.11698e-20	1.13062e-18	35.654
CLIC1	0.392458	10.4813	10.0119	2.14253e-20	1.14125e-18	35.6422
GRK3	0.695678	6.20818	10.0079	2.20753e-20	1.17278e-18	35.6128
ADORA2A-AS1	-0.626894	6.30297	-10.0007	2.32934e-20	1.23424e-18	35.56
TRAM2-AS1	-0.320541	7.21773	-9.99983	2.34389e-20	1.23579e-18	35.5539
ECI2	-0.56703	10.8799	-9.9998	2.3445e-20	1.23579e-18	35.5537
NR0B2	-0.364591	6.83722	-9.99481	2.43345e-20	1.27934e-18	35.517
EARS2	-0.360876	6.98597	-9.98575	2.60337e-20	1.36511e-18	35.4507
IDNK	-0.69053	8.70717	-9.98523	2.61355e-20	1.3669e-18	35.4469
B3GNT4	-0.394689	6.89318	-9.98059	2.70555e-20	1.41136e-18	35.4128
COQ6	-0.364762	7.17323	-9.9742	2.83746e-20	1.47636e-18	35.366
THEM6	-0.468858	6.81376	-9.96898	2.95004e-20	1.53099e-18	35.3278
ANXA9	-0.70649	7.28179	-9.96771	2.97804e-20	1.54155e-18	35.3185
ASB13	-0.472019	9.01415	-9.96263	3.09295e-20	1.59636e-18	35.2813
LOC101927811	-0.307939	7.05003	-9.96224	3.10179e-20	1.59636e-18	35.2785
C1QB	1.35109	8.19008	9.96199	3.10763e-20	1.59636e-18	35.2766
ZDHHC9	-0.534513	8.28487	-9.96128	3.12419e-20	1.60079e-18	35.2714
USP30	-0.321784	7.52775	-9.95731	3.21782e-20	1.64459e-18	35.2424
CAT	-0.439454	12.0325	-9.95203	3.34685e-20	1.70622e-18	35.2037
N4BP2L1	0.525704	7.48717	9.94983	3.40203e-20	1.72994e-18	35.1877
ANKRD44	1.19831	6.68695	9.9495	3.41052e-20	1.72994e-18	35.1852
LAPTM5	1.12102	10.0743	9.94103	3.63226e-20	1.8378e-18	35.1233
CD53	1.02873	9.20987	9.93732	3.73406e-20	1.88458e-18	35.0961
LOC102724880	-0.523996	6.23768	-9.93268	3.86523e-20	1.94402e-18	35.0622
GALM	-0.716747	9.19967	-9.93247	3.8711e-20	1.94402e-18	35.0607
ARFIP2	-0.352029	8.2646	-9.92479	4.09858e-20	2.04839e-18	35.0046
TUBA1A	0.686258	10.5006	9.92477	4.09922e-20	2.04839e-18	35.0044
TRAM1	0.499988	11.0492	9.92198	4.18517e-20	2.08618e-18	34.984
IFIT2	0.738924	7.82208	9.91788	4.31482e-20	2.14551e-18	34.954
FCN1	0.927951	6.21252	9.91614	4.37094e-20	2.16807e-18	34.9413
RPS19	0.318758	12.3862	9.91032	4.56392e-20	2.25824e-18	34.8989
UQCC1	-0.264413	8.60325	-9.90994	4.57694e-20	2.25915e-18	34.8961
SPRYD4	-0.470041	7.26866	-9.90867	4.62044e-20	2.27506e-18	34.8868
FCER1G	1.02993	8.43677	9.90772	4.65288e-20	2.28546e-18	34.8799
ITGB1	0.424929	11.6377	9.90579	4.72029e-20	2.31294e-18	34.8657
TCEA3	-0.502299	9.13075	-9.90312	4.81467e-20	2.35348e-18	34.8463
NLRC3	1.0695	5.55349	9.89959	4.94269e-20	2.40618e-18	34.8205
DANCR	-0.339202	9.86055	-9.89949	4.94634e-20	2.40618e-18	34.8198
CLEC2D	0.635452	4.65053	9.89783	5.00768e-20	2.43017e-18	34.8076
TACO1	-0.428208	8.16909	-9.89694	5.04076e-20	2.44036e-18	34.8012
CHCHD4	-0.362303	8.29855	-9.89374	5.16224e-20	2.49319e-18	34.7778
PNP	-0.518674	10.1901	-9.88566	5.48105e-20	2.64085e-18	34.7189
PRF1	0.930657	7.4821	9.88459	5.52485e-20	2.65561e-18	34.711
ATXN7L1	-0.646175	6.30668	-9.88373	5.56033e-20	2.65785e-18	34.7047
RGS1	1.37469	5.04071	9.88361	5.56491e-20	2.65785e-18	34.7039
LAYN	0.590297	5.62284	9.88344	5.57217e-20	2.65785e-18	34.7027
CPT2	-0.50592	8.01518	-9.8832	5.58217e-20	2.65785e-18	34.7009
DLEU2	0.917105	7.19642	9.88191	5.63593e-20	2.67713e-18	34.6915
SLC25A10	-0.741611	7.47955	-9.88043	5.69804e-20	2.70028e-18	34.6807
LOC101929480	-0.515218	5.73408	-9.87658	5.86317e-20	2.77203e-18	34.6526
BCKDHA	-0.301695	8.74458	-9.87564	5.90418e-20	2.7849e-18	34.6458
ZCCHC6	0.591827	7.46196	9.8747	5.94532e-20	2.79776e-18	34.6389
SUSD2	-1.02433	8.78833	-9.86729	6.28121e-20	2.94895e-18	34.5849
TLN2	-0.639941	8.42367	-9.86339	6.46551e-20	3.02844e-18	34.5565
GSTA3	-0.898457	8.08446	-9.8609	6.58589e-20	3.07769e-18	34.5384
GHITM	-0.292329	11.4554	-9.85486	6.88748e-20	3.21119e-18	34.4944
DCK	0.699779	7.18418	9.85364	6.94976e-20	3.23276e-18	34.4855
PCCB	-0.516826	9.26291	-9.84923	7.18055e-20	3.33244e-18	34.4534
EPHX2	-0.668074	9.80934	-9.84676	7.31313e-20	3.38618e-18	34.4354
OVOL1-AS1	-0.379566	6.22304	-9.84568	7.37195e-20	3.39902e-18	34.4275
PDZD3	-0.557278	7.43895	-9.84563	7.37453e-20	3.39902e-18	34.4272
HSD17B14	-0.686635	8.61278	-9.84423	7.45147e-20	3.42666e-18	34.417
JMJD8	-0.349757	8.41348	-9.84122	7.6198e-20	3.4961e-18	34.395
GATB	-0.319866	7.95789	-9.8363	7.90237e-20	3.61753e-18	34.3593
PC	-0.797792	8.39116	-9.83519	7.96755e-20	3.63912e-18	34.3512
CXCL10	1.802	8.91112	9.83277	8.11127e-20	3.6964e-18	34.3336
MTA3	-0.268167	7.36043	-9.83222	8.14488e-20	3.70335e-18	34.3295
PLPP4	-0.564302	6.92697	-9.82989	8.28623e-20	3.75916e-18	34.3126
TNFRSF1B	0.649197	6.95136	9.8231	8.71342e-20	3.94331e-18	34.2632
HLA-DMB	0.733192	9.44742	9.82282	8.73122e-20	3.94331e-18	34.2612
RDH12	-1.11564	7.22834	-9.8219	8.79069e-20	3.9613e-18	34.2546
SMIM19	-0.3552	10.1095	-9.81558	9.21168e-20	4.14177e-18	34.2086
MRC1	1.0112	8.32611	9.81142	9.4993e-20	4.2616e-18	34.1784
NCK1	0.460477	7.80705	9.807	9.81508e-20	4.39312e-18	34.1462
RARRES3	0.837079	9.75985	9.80671	9.83599e-20	4.39312e-18	34.1441
RASSF2	0.923216	6.23404	9.80333	1.00847e-19	4.49424e-18	34.1196
SLC22A23	-0.562793	7.2029	-9.80253	1.01447e-19	4.51102e-18	34.1138
HLA-DQB1	1.01289	9.22816	9.79868	1.04379e-19	4.6312e-18	34.0858
GMPR2	-0.285056	9.07927	-9.79802	1.04889e-19	4.64364e-18	34.081
IL17C	-0.354729	6.89415	-9.79767	1.05157e-19	4.64533e-18	34.0784
NOTCH2NL	0.762128	9.23763	9.79579	1.06629e-19	4.70007e-18	34.0648
CLCN2	-0.255236	5.92006	-9.79472	1.07477e-19	4.72465e-18	34.057
MYO1F	0.713421	7.17766	9.79449	1.07655e-19	4.72465e-18	34.0554
SACS	0.979484	5.19912	9.79365	1.08326e-19	4.74381e-18	34.0493
GIMAP4	0.671861	8.43661	9.79297	1.08871e-19	4.75181e-18	34.0443
SLC5A11	-0.717018	7.02736	-9.79284	1.0898e-19	4.75181e-18	34.0434
CHPT1	-0.435206	9.73988	-9.79242	1.09318e-19	4.75629e-18	34.0403
SERPINA6	-0.934668	8.32593	-9.7912	1.1031e-19	4.7891e-18	34.0314
MMP7	1.14409	10.403	9.78874	1.12327e-19	4.8662e-18	34.0136
ABHD6	-0.668618	8.38343	-9.78725	1.1357e-19	4.90953e-18	34.0028
PLXNC1	0.816533	6.62487	9.78364	1.16644e-19	5.03164e-18	33.9766
STK38	0.308082	8.87605	9.77873	1.20946e-19	5.2061e-18	33.941
NDUFA10	-0.307083	10.2657	-9.77564	1.23734e-19	5.31477e-18	33.9186
ATP6V1B1	-0.644383	7.25888	-9.77435	1.24924e-19	5.3545e-18	33.9092
TCIRG1	0.625354	6.5104	9.76969	1.29292e-19	5.52585e-18	33.8754
NCS1	-0.358766	7.5832	-9.7695	1.29469e-19	5.52585e-18	33.874
DCLRE1C	0.480305	6.96357	9.76597	1.32891e-19	5.65991e-18	33.8484
MRPS26	-0.301434	8.5277	-9.76445	1.34391e-19	5.71176e-18	33.8374
RASSF5	0.946667	7.5538	9.75958	1.39301e-19	5.90799e-18	33.8021
GRPEL1	-0.3987	8.80512	-9.75472	1.44391e-19	6.11104e-18	33.7668
ALDH3A2	-0.572888	10.408	-9.7539	1.45259e-19	6.1349e-18	33.761
PNMA6A	-0.548804	7.96874	-9.75113	1.4826e-19	6.24858e-18	33.7409
SPHK2	-0.441891	7.15633	-9.75052	1.48933e-19	6.26204e-18	33.7364
IPO13	-0.403013	7.74926	-9.75027	1.492e-19	6.26204e-18	33.7346
LZTS3	-0.319949	8.98083	-9.74734	1.52464e-19	6.38577e-18	33.7134
ACAT1	-0.534872	12.1079	-9.74437	1.55841e-19	6.5137e-18	33.6919
VIM	0.611831	11.7579	9.74047	1.60376e-19	6.68941e-18	33.6637
ASPDH	-0.52401	6.90816	-9.73806	1.63257e-19	6.79554e-18	33.6462
BDH1	-0.445797	7.68604	-9.7348	1.67224e-19	6.94635e-18	33.6226
ADAM17	0.364159	7.32544	9.73383	1.68423e-19	6.98178e-18	33.6155
ACBD4	-0.348683	7.34771	-9.72924	1.74209e-19	7.19473e-18	33.5824
CLPB	-0.392253	6.83208	-9.72919	1.74273e-19	7.19473e-18	33.582
SLC46A1	-0.304319	7.08866	-9.72839	1.7531e-19	7.22115e-18	33.5762
AOAH	0.59572	6.45132	9.72814	1.75628e-19	7.22115e-18	33.5744
C1QA	1.17329	8.7084	9.72699	1.77116e-19	7.26752e-18	33.5661
GAMT	-0.528264	8.21157	-9.72634	1.77976e-19	7.28798e-18	33.5613
SLAMF7	1.44537	6.50101	9.72021	1.86188e-19	7.60882e-18	33.517
C3	1.2558	9.68497	9.71903	1.87813e-19	7.65972e-18	33.5085
VMP1	0.933135	6.60391	9.71502	1.93434e-19	7.87308e-18	33.4795
MRPS15	-0.266511	10.7192	-9.71417	1.94655e-19	7.90685e-18	33.4733
MAJIN	-0.290888	5.68021	-9.71233	1.97311e-19	7.99861e-18	33.46
HDDC3	-0.293009	7.67184	-9.70896	2.02266e-19	8.18305e-18	33.4356
SARDH	-0.558817	7.10091	-9.70853	2.02905e-19	8.19251e-18	33.4325
IFITM1	0.672781	10.6072	9.70633	2.06216e-19	8.30954e-18	33.4166
IDH3B	-0.256298	9.40717	-9.7043	2.09314e-19	8.41651e-18	33.402
PXMP2	-0.606341	9.17478	-9.70405	2.09704e-19	8.41651e-18	33.4001
TGFBR2	0.429517	10.3816	9.70256	2.12003e-19	8.4919e-18	33.3894
RELL1	0.614579	8.60898	9.70213	2.12678e-19	8.50208e-18	33.3863
DOCK10	0.923167	5.57232	9.69893	2.17752e-19	8.68769e-18	33.3631
MRPL41	-0.341201	10.1039	-9.69826	2.18829e-19	8.71347e-18	33.3583
NINL	-0.350701	7.89673	-9.69724	2.20474e-19	8.76168e-18	33.3509
THTPA	-0.356327	8.34723	-9.69619	2.22185e-19	8.81231e-18	33.3433
MRPL48	-0.346552	8.18383	-9.68507	2.41097e-19	9.54364e-18	33.263
DHRSX	-0.365198	8.18781	-9.68436	2.42362e-19	9.57496e-18	33.2579
UBE2D4	-0.294209	8.39181	-9.68233	2.46003e-19	9.69186e-18	33.2432
HSF4	-0.336401	7.20175	-9.68218	2.46281e-19	9.69186e-18	33.2421
LTF	1.86047	9.41107	9.67921	2.51701e-19	9.88588e-18	33.2207
GLIPR1	0.96458	7.24962	9.67879	2.52491e-19	9.89763e-18	33.2177
MPP1	-0.339452	8.69627	-9.67804	2.53888e-19	9.93313e-18	33.2122
ITGA4	0.861695	4.09314	9.67561	2.58448e-19	1.0092e-17	33.1948
TM6SF1	0.791519	5.13054	9.67152	2.66334e-19	1.03798e-17	33.1652
CD163	1.27143	8.57706	9.66709	2.75133e-19	1.07021e-17	33.1333
ARSF	-0.64992	6.6651	-9.66534	2.78705e-19	1.08202e-17	33.1206
VASH1	0.489155	6.16713	9.66488	2.79648e-19	1.08288e-17	33.1173
HCP5	0.759669	7.3678	9.66471	2.8e-19	1.08288e-17	33.1161
URGCP	-0.252365	8.5874	-9.6616	2.8645e-19	1.10571e-17	33.0937
HLA-C	0.431593	12.7472	9.656	2.98475e-19	1.14941e-17	33.0533
IFITM3	0.460749	12.2138	9.6558	2.9891e-19	1.14941e-17	33.0518
TMEM120A	-0.479734	8.42232	-9.65401	3.02878e-19	1.16245e-17	33.0389
CYP46A1	-0.518026	6.26676	-9.65183	3.07755e-19	1.17893e-17	33.0232
LARGE2	-0.332275	7.14252	-9.65055	3.10643e-19	1.18673e-17	33.014
ACOT13	-0.695129	9.14807	-9.65041	3.10967e-19	1.18673e-17	33.013
FNBP1	0.555688	8.13919	9.64829	3.1585e-19	1.20309e-17	32.9977
COLEC11	-0.850159	8.56643	-9.63428	3.50016e-19	1.33072e-17	32.8968
CYB5D1	-0.296468	7.97481	-9.62704	3.69085e-19	1.40058e-17	32.8446
TRANK1	0.472575	6.17699	9.62576	3.72575e-19	1.40901e-17	32.8354
DHDH	-0.881814	7.60994	-9.62571	3.72701e-19	1.40901e-17	32.835
ARNTL2	0.320439	5.22071	9.62181	3.83523e-19	1.44502e-17	32.8069
KLRF1	0.691892	4.8484	9.62176	3.83659e-19	1.44502e-17	32.8066
BBS1	-0.316661	9.06822	-9.62119	3.85246e-19	1.4483e-17	32.8025
KIF2A	0.655445	6.44765	9.61665	3.98271e-19	1.49448e-17	32.7699
ADI1	-0.497364	11.9214	-9.61358	4.07322e-19	1.52561e-17	32.7478
TMBIM6	-0.300748	12.4819	-9.613	4.09084e-19	1.52937e-17	32.7435
COL8A1	1.20213	6.95955	9.61217	4.11563e-19	1.53579e-17	32.7376
NABP1	0.680241	7.89869	9.60843	4.23e-19	1.57556e-17	32.7107
KIAA1551	0.979911	7.63078	9.60702	4.27385e-19	1.58896e-17	32.7005
INPP4A	0.530003	8.13097	9.60239	4.42118e-19	1.64071e-17	32.6672
SURF1	-0.308581	9.89608	-9.59924	4.52412e-19	1.67583e-17	32.6446
FNTA	0.212237	9.99126	9.59499	4.6669e-19	1.72556e-17	32.6141
ZC2HC1C	-0.337786	6.61168	-9.58946	4.85968e-19	1.79355e-17	32.5743
CYP2B6	-0.962727	5.39457	-9.58883	4.88209e-19	1.79854e-17	32.5698
IRF1	0.947682	7.8285	9.58748	4.93076e-19	1.81315e-17	32.5601
ADGRL4	0.891047	6.76363	9.58715	4.94266e-19	1.81423e-17	32.5577
CSF1R	0.701517	8.14809	9.58675	4.95702e-19	1.81619e-17	32.5548
LOC152048	-0.408026	5.96599	-9.58392	5.06047e-19	1.85074e-17	32.5345
LPCAT1	0.469341	7.11093	9.5815	5.15099e-19	1.88044e-17	32.5171
PEX19	-0.326484	8.12573	-9.57881	5.25335e-19	1.91434e-17	32.4978
SLFN12	0.493003	5.6356	9.57697	5.3244e-19	1.93674e-17	32.4846
TCL6	-0.607693	6.11841	-9.57224	5.51164e-19	2.00124e-17	32.4506
AKR7A3	-0.703507	9.564	-9.5708	5.56973e-19	2.0187e-17	32.4403
SAMD4A	0.490696	8.9355	9.5672	5.71816e-19	2.06867e-17	32.4145
PGM2	0.527428	7.10807	9.56697	5.72809e-19	2.06867e-17	32.4128
NSMAF	0.352124	8.35007	9.56417	5.84643e-19	2.10764e-17	32.3927
F11	-0.551365	6.69296	-9.56215	5.93309e-19	2.13507e-17	32.3782
CXCR4	1.25158	7.67885	9.55402	6.2962e-19	2.2617e-17	32.3199
DYNLL2	-0.276894	9.16674	-9.55275	6.35473e-19	2.27867e-17	32.3108
KYAT1	-0.340948	7.28644	-9.5524	6.37082e-19	2.28039e-17	32.3083
TXNRD2	-0.323201	7.16959	-9.55168	6.40471e-19	2.28846e-17	32.3031
C3AR1	0.751629	8.08158	9.55122	6.42609e-19	2.29205e-17	32.2998
GAL3ST1	-0.545092	7.53064	-9.54861	6.54952e-19	2.33195e-17	32.2811
RAB40B	-0.363557	8.57148	-9.54822	6.5685e-19	2.33459e-17	32.2783
CBL	0.386646	7.64637	9.5473	6.61252e-19	2.34611e-17	32.2717
PNLIPRP1	-0.267188	5.04411	-9.54482	6.73345e-19	2.38482e-17	32.2539
MRPS2	-0.346999	7.82717	-9.54206	6.87053e-19	2.42911e-17	32.2341
TEX261	-0.289107	9.19103	-9.53488	7.23975e-19	2.55517e-17	32.1827
TTC13	0.446323	6.71316	9.53316	7.33099e-19	2.58286e-17	32.1704
RBPMS2	-0.577031	7.63451	-9.52775	7.62599e-19	2.67777e-17	32.1316
SPR	-0.349792	8.44342	-9.52774	7.6269e-19	2.67777e-17	32.1315
IFI44	1.06977	7.58811	9.52202	7.9511e-19	2.78675e-17	32.0906
LINC00652	-0.331872	6.08716	-9.52135	7.99006e-19	2.79297e-17	32.0858
STRA6	-0.632839	7.14664	-9.52124	7.99652e-19	2.79297e-17	32.085
PRRC2C	0.425249	10.063	9.51938	8.10597e-19	2.82631e-17	32.0717
TCTA	-0.324975	8.94867	-9.51794	8.19134e-19	2.85115e-17	32.0614
SMIM6	-0.43865	7.01546	-9.5135	8.4607e-19	2.93984e-17	32.0296
STRADB	-0.550026	9.54382	-9.51287	8.49943e-19	2.94822e-17	32.0251
PIK3AP1	0.530071	9.08917	9.50986	8.68804e-19	3.00847e-17	32.0036
TTC36	-0.635568	6.99598	-9.50809	8.80068e-19	3.04226e-17	31.9909
SRD5A2	-0.292704	5.92878	-9.50625	8.91948e-19	3.07806e-17	31.9777
SIRT3	-0.305248	8.43549	-9.50561	8.961e-19	3.08711e-17	31.9732
C9orf72	0.653501	6.04576	9.50369	9.08733e-19	3.1253e-17	31.9594
SLC25A11	-0.412753	8.42655	-9.501	9.26708e-19	3.1817e-17	31.9402
MRPS7	-0.30991	8.80062	-9.50075	9.28383e-19	3.18204e-17	31.9384
GPD1L	-0.372602	9.10055	-9.49856	9.43304e-19	3.2277e-17	31.9227
CCNB1IP1	-0.319415	9.32814	-9.49379	9.76648e-19	3.33614e-17	31.8886
PCGF2	-0.297078	7.09972	-9.49024	1.00216e-18	3.41751e-17	31.8633
MAFB	0.722517	8.98371	9.48899	1.01133e-18	3.44296e-17	31.8543
BTN3A2	0.841325	8.52714	9.4881	1.01795e-18	3.45964e-17	31.8479
SLA	0.856557	7.63145	9.48561	1.03655e-18	3.51253e-17	31.8301
MRPL16	-0.261388	9.65988	-9.48555	1.03699e-18	3.51253e-17	31.8297
PRKCH	0.581776	7.82943	9.4821	1.06334e-18	3.59576e-17	31.8051
EEFSEC	-0.358697	7.51787	-9.48179	1.06572e-18	3.59778e-17	31.8029
SFXN2	-0.82352	9.31906	-9.48082	1.07325e-18	3.61717e-17	31.796
CDC7	0.706234	4.65327	9.48015	1.07854e-18	3.62891e-17	31.7911
POLDIP2	-0.400022	9.07657	-9.47768	1.09803e-18	3.68837e-17	31.7735
ITGB2	1.00328	7.96094	9.47706	1.10301e-18	3.69894e-17	31.7691
TEX264	-0.310282	8.10037	-9.47642	1.10813e-18	3.70994e-17	31.7645
SEPT12	-0.294139	6.19928	-9.46777	1.18005e-18	3.9432e-17	31.7028
TSFM	-0.314264	8.50765	-9.46758	1.18171e-18	3.9432e-17	31.7014
GPR34	1.0653	6.96384	9.46651	1.19092e-18	3.96739e-17	31.6938
DNAJC22	-0.346688	7.46003	-9.46435	1.20981e-18	4.02366e-17	31.6783
SLC23A3	-1.10056	8.93455	-9.46246	1.2265e-18	4.07248e-17	31.6648
SNTA1	-0.444297	7.408	-9.46219	1.22894e-18	4.07387e-17	31.6629
GNB3	-0.295679	6.90545	-9.46038	1.24513e-18	4.12077e-17	31.65
BARD1	0.434248	5.63556	9.45848	1.26249e-18	4.17139e-17	31.6364
AGBL5	-0.308144	7.83805	-9.45727	1.27363e-18	4.2013e-17	31.6278
IFT22	-0.316427	9.55068	-9.45607	1.2848e-18	4.23125e-17	31.6192
ESRRB	-0.377897	6.16068	-9.45373	1.30679e-18	4.29664e-17	31.6026
SAT2	-0.584135	10.5808	-9.45108	1.33217e-18	4.37298e-17	31.5837
GOT1	-0.430723	10.2374	-9.45077	1.33515e-18	4.37565e-17	31.5815
RECQL5	-0.306419	7.75486	-9.44157	1.42741e-18	4.67043e-17	31.5158
ACAD10	-0.364741	7.53361	-9.43336	1.51501e-18	4.94904e-17	31.4573
FBXO31	-0.285079	6.87624	-9.42916	1.56189e-18	5.09394e-17	31.4274
NPPA	-0.353157	6.95696	-9.42857	1.56854e-18	5.10738e-17	31.4232
RHCG	-0.817892	7.79793	-9.42782	1.57713e-18	5.12705e-17	31.4179
IRF8	0.855005	8.18012	9.42676	1.58926e-18	5.15821e-17	31.4103
ALDH2	-0.438786	11.3733	-9.42609	1.59706e-18	5.16864e-17	31.4055
SELE	0.813002	4.63072	9.42604	1.5976e-18	5.16864e-17	31.4052
AK2	-0.411344	9.95385	-9.42229	1.64167e-18	5.30274e-17	31.3785
MPZL2	0.815837	6.7286	9.42155	1.65054e-18	5.32287e-17	31.3732
FGD2	0.565588	9.15509	9.41969	1.67286e-18	5.38625e-17	31.36
GBP4	0.855547	6.35143	9.41683	1.70793e-18	5.49039e-17	31.3396
RAPGEF5	0.560511	8.0059	9.4165	1.71202e-18	5.4948e-17	31.3373
PTGR1	-0.455952	10.5504	-9.41174	1.77208e-18	5.67852e-17	31.3034
DSN1	0.330779	4.59851	9.41008	1.7936e-18	5.73838e-17	31.2915
CCR2	1.1325	6.35259	9.40882	1.80996e-18	5.78156e-17	31.2826
PNKD	-0.27575	9.00907	-9.40677	1.83713e-18	5.85907e-17	31.268
NKG7	0.921341	6.22934	9.4056	1.85274e-18	5.89955e-17	31.2597
JAZF1	0.575374	5.87245	9.40538	1.85567e-18	5.89957e-17	31.2581
KIAA0754	0.674343	5.54164	9.40375	1.87769e-18	5.96019e-17	31.2465
ANKRD46	-0.424982	8.26841	-9.40025	1.92596e-18	6.10382e-17	31.2216
LCP2	0.900948	7.3419	9.39849	1.95059e-18	6.17219e-17	31.2091
EEF2KMT	-0.290283	7.00083	-9.39806	1.95667e-18	6.18173e-17	31.2061
FUT4	0.411139	6.14065	9.39114	2.05716e-18	6.48906e-17	31.1569
LIMD1-AS1	-0.236093	5.9693	-9.39009	2.07288e-18	6.52843e-17	31.1494
ANKRD13A	0.351016	9.28887	9.38954	2.08111e-18	6.54415e-17	31.1455
PINK1	-0.326888	9.22502	-9.38528	2.14639e-18	6.73892e-17	31.1152
ECI1	-0.324663	8.68061	-9.38326	2.17798e-18	6.8275e-17	31.1008
CEND1	-0.250794	6.52175	-9.38304	2.18146e-18	6.82779e-17	31.0993
BAAT	-0.254124	5.42333	-9.38145	2.20665e-18	6.89595e-17	31.088
PEX5	-0.413761	8.54311	-9.37899	2.24627e-18	7.00892e-17	31.0705
RNF149	0.377095	9.06187	9.37795	2.26327e-18	7.05105e-17	31.0631
FGGY	-0.422093	7.9216	-9.37649	2.28721e-18	7.10527e-17	31.0528
RCSD1	0.857593	6.49479	9.37646	2.28771e-18	7.10527e-17	31.0525
MBD2	0.308908	9.17977	9.37527	2.30751e-18	7.15576e-17	31.0441
LPGAT1	0.859441	7.39198	9.37182	2.36575e-18	7.3251e-17	31.0196
SLC16A10	-0.687693	7.03739	-9.36832	2.42638e-18	7.50134e-17	30.9948
DNMT1	0.439371	7.42029	9.36753	2.44041e-18	7.53319e-17	30.9891
DEXI	-0.390965	7.7884	-9.36421	2.49955e-18	7.70395e-17	30.9656
TSPAN33	-0.448036	9.22001	-9.36063	2.56514e-18	7.89408e-17	30.9401
IMPA2	-0.389216	10.7281	-9.35983	2.57998e-18	7.92764e-17	30.9345
NPRL3	-0.261108	7.17383	-9.35494	2.67278e-18	8.20032e-17	30.8998
ARPC3	0.312736	10.5242	9.35386	2.69362e-18	8.25172e-17	30.8921
WWOX	-0.392245	8.19978	-9.35285	2.71334e-18	8.29952e-17	30.885
MPEG1	1.1277	7.57941	9.35237	2.72291e-18	8.31619e-17	30.8815
CXCL1	0.723302	6.23366	9.35011	2.76771e-18	8.44026e-17	30.8655
STAMBPL1	0.713418	6.85958	9.34843	2.80149e-18	8.53038e-17	30.8536
SLC25A48	-0.751952	6.46972	-9.34262	2.92151e-18	8.88245e-17	30.8124
ISG20	0.698417	6.84542	9.34011	2.97491e-18	9.03121e-17	30.7946
PLEKHA6	-0.45713	7.58364	-9.33721	3.03782e-18	9.20608e-17	30.774
IER5	0.644068	7.43248	9.33704	3.04164e-18	9.20608e-17	30.7728
STK10	0.492187	6.70924	9.33517	3.08294e-18	9.31713e-17	30.7596
CD247	0.828218	5.83077	9.33379	3.1137e-18	9.39601e-17	30.7498
HMGCS2	-1.23244	8.52849	-9.33326	3.12559e-18	9.41781e-17	30.7461
MECR	-0.35829	7.1924	-9.33228	3.14773e-18	9.45641e-17	30.7391
SLC25A34	-0.673625	7.30542	-9.33228	3.14776e-18	9.45641e-17	30.7391
CXCL9	1.96537	9.3066	9.33092	3.17883e-18	9.53554e-17	30.7295
SLC29A4	-0.263656	6.75166	-9.32845	3.23603e-18	9.69271e-17	30.712
CDCA7	0.632585	4.66688	9.32667	3.27785e-18	9.79924e-17	30.6993
COX6A1	-0.253242	12.2413	-9.32652	3.2813e-18	9.79924e-17	30.6983
PRKCZ	-0.445992	7.97917	-9.31958	3.44984e-18	1.02873e-16	30.6491
HLA-DPA1	0.758545	12.2365	9.31922	3.45867e-18	1.02985e-16	30.6466
IGSF6	0.824053	4.53341	9.31683	3.51886e-18	1.04623e-16	30.6297
OSBP	-0.219193	9.23751	-9.31033	3.68761e-18	1.09479e-16	30.5837
HSD17B10	-0.307524	10.0463	-9.3096	3.70705e-18	1.09839e-16	30.5785
CYB5R1	-0.301946	9.60059	-9.30947	3.71063e-18	1.09839e-16	30.5776
ACTL8	-0.298861	6.01844	-9.30558	3.81592e-18	1.1279e-16	30.5501
C1orf210	-0.546122	7.26132	-9.30468	3.84092e-18	1.13363e-16	30.5437
APOM	-1.20033	10.5933	-9.30313	3.88412e-18	1.14471e-16	30.5327
SERPINA4	-0.430099	6.39295	-9.30199	3.91605e-18	1.15211e-16	30.5246
KLHL6	0.963835	4.91936	9.30183	3.92066e-18	1.15211e-16	30.5235
METTL7A	-0.399016	12.3669	-9.29752	4.04424e-18	1.1867e-16	30.493
C1R	0.719386	9.39762	9.2964	4.07691e-18	1.19455e-16	30.4851
ANAPC15	-0.308062	7.72335	-9.2961	4.08574e-18	1.19541e-16	30.483
ARHGDIB	0.667685	9.68853	9.29589	4.0919e-18	1.19548e-16	30.4815
LY75	1.06668	6.99037	9.29313	4.17412e-18	1.21773e-16	30.462
ROGDI	-0.482278	7.70902	-9.28936	4.28893e-18	1.24942e-16	30.4353
RUNX2	1.04685	5.7857	9.28551	4.40925e-18	1.28262e-16	30.4082
ACVR1B	-0.280726	9.99394	-9.2853	4.41612e-18	1.28277e-16	30.4066
CENPU	0.753726	5.62522	9.28141	4.54148e-18	1.31729e-16	30.3791
HDDC2	-0.279888	9.82716	-9.28097	4.55561e-18	1.31949e-16	30.3761
FUZ	-0.382778	7.08145	-9.28076	4.56267e-18	1.31964e-16	30.3746
COA7	-0.309782	6.98607	-9.28052	4.57059e-18	1.32004e-16	30.3729
ITGB2-AS1	0.964942	6.51379	9.27988	4.59153e-18	1.3242e-16	30.3684
ZNF503-AS2	-0.365994	7.17163	-9.2729	4.82809e-18	1.39043e-16	30.3191
PRKCB	0.976814	6.21706	9.27165	4.8716e-18	1.40037e-16	30.3102
APOL3	0.583577	7.79426	9.27151	4.87645e-18	1.40037e-16	30.3093
RGS10	0.767424	7.48854	9.26828	4.99115e-18	1.43104e-16	30.2864
IMMP2L	-0.282263	9.00688	-9.2681	4.99746e-18	1.43104e-16	30.2852
SUOX	-0.534425	9.44375	-9.26781	5.00801e-18	1.43204e-16	30.2831
LOC100505549	0.367383	6.24802	9.2651	5.10664e-18	1.45817e-16	30.264
ACSS2	-0.440105	8.69809	-9.26373	5.15691e-18	1.47045e-16	30.2544
CYB5A	-0.417568	12.1042	-9.2577	5.3856e-18	1.53349e-16	30.2117
SEL1L3	0.530524	9.21957	9.25748	5.39386e-18	1.53368e-16	30.2102
GFOD2	-0.276584	7.28841	-9.25663	5.42724e-18	1.541e-16	30.2042
TLR4	0.4649	5.67865	9.25444	5.51328e-18	1.56323e-16	30.1887
CXCL16	0.609374	7.65223	9.25412	5.52569e-18	1.56455e-16	30.1865
TNRC6C-AS1	0.302031	6.50142	9.25251	5.58999e-18	1.58054e-16	30.1752
DLG3-AS1	-0.296077	6.63065	-9.25157	5.62813e-18	1.5891e-16	30.1685
XAF1	1.2147	8.09908	9.2482	5.7657e-18	1.62567e-16	30.1448
CYBC1	0.444376	7.07433	9.24732	5.80254e-18	1.63378e-16	30.1385
TIGD5	-0.340523	7.66396	-9.2469	5.81986e-18	1.63637e-16	30.1356
SLC25A42	-0.520047	7.95245	-9.24447	5.92254e-18	1.66292e-16	30.1184
PMM1	-0.336296	7.92189	-9.24014	6.10922e-18	1.71296e-16	30.088
DOCK11	0.917405	7.52677	9.23984	6.12247e-18	1.71429e-16	30.0858
C12orf4	0.548127	6.30217	9.2381	6.1997e-18	1.73351e-16	30.0735
CBR1	-0.331243	9.53311	-9.23696	6.25031e-18	1.74524e-16	30.0655
TMEM141	-0.321606	8.07543	-9.23614	6.2875e-18	1.75313e-16	30.0597
SLC25A51	-0.390683	6.82167	-9.23595	6.29593e-18	1.75313e-16	30.0584
MFSD3	-0.464011	6.40299	-9.23575	6.30476e-18	1.75317e-16	30.057
HMGN1	0.256275	10.8264	9.23352	6.40644e-18	1.779e-16	30.0413
ENTPD4	0.405878	8.67599	9.23127	6.51105e-18	1.80556e-16	30.0254
AFMID	-0.347667	6.03639	-9.22989	6.57571e-18	1.82099e-16	30.0157
FAM200B	-0.288821	9.32153	-9.22888	6.62358e-18	1.83174e-16	30.0086
TRAPPC6A	-0.345495	8.44369	-9.22691	6.71789e-18	1.85528e-16	29.9947
NAMPT	0.779642	8.03632	9.22632	6.74634e-18	1.85957e-16	29.9906
SMIM5	-0.416519	8.25172	-9.22604	6.75985e-18	1.85957e-16	29.9886
HMGB2	0.496873	8.87467	9.22602	6.76108e-18	1.85957e-16	29.9884
USP2	-0.766998	7.40844	-9.22477	6.8218e-18	1.87372e-16	29.9796
ATP6V0D2	-0.787865	8.79749	-9.22402	6.8583e-18	1.87947e-16	29.9744
CENPW	0.533936	5.54238	9.22396	6.86136e-18	1.87947e-16	29.974
CYB561	-0.263479	8.1166	-9.21981	7.06894e-18	1.93371e-16	29.9447
CDC25B	0.389754	7.69503	9.21684	7.22107e-18	1.97265e-16	29.9238
ANP32B	0.316602	10.7512	9.21504	7.31474e-18	1.99554e-16	29.9111
INTS14	-0.219007	7.98513	-9.2146	7.33795e-18	1.99917e-16	29.908
ROBO1	0.563845	7.12494	9.21202	7.47457e-18	2.03365e-16	29.8899
STC2	-0.591563	6.26551	-9.20963	7.60401e-18	2.06608e-16	29.8731
ECHDC2	-0.301735	10.7642	-9.2094	7.61634e-18	2.06665e-16	29.8715
TMEM129	-0.356855	7.63132	-9.2089	7.64357e-18	2.07125e-16	29.868
ANXA2P2	0.50037	9.49178	9.20835	7.67413e-18	2.07675e-16	29.864
NAXE	-0.265337	9.69735	-9.20809	7.68817e-18	2.07776e-16	29.8622
RASSF3	0.601223	8.04699	9.20693	7.75232e-18	2.0923e-16	29.8541
SERPINA5	-0.655171	9.90479	-9.20668	7.76649e-18	2.09332e-16	29.8523
PCYT2	-0.48606	7.33213	-9.20389	7.92324e-18	2.13273e-16	29.8327
EBP	-0.470556	8.48912	-9.2035	7.94542e-18	2.13585e-16	29.8299
SLC39A5	-0.748572	9.19902	-9.19899	8.20586e-18	2.20292e-16	29.7983
BAIAP2L2	-0.434582	6.94474	-9.19705	8.32113e-18	2.2309e-16	29.7846
ZSCAN16-AS1	-0.298127	6.84065	-9.19445	8.47724e-18	2.26974e-16	29.7663
SUCLG1	-0.45658	12.1713	-9.19234	8.60622e-18	2.30122e-16	29.7515
MRPS35	-0.231942	9.49768	-9.19097	8.69112e-18	2.32085e-16	29.7419
TTL	0.327876	7.52351	9.1901	8.74519e-18	2.3292e-16	29.7358
ARF6	0.494511	9.13584	9.18999	8.75226e-18	2.3292e-16	29.735
TAF1A	0.481263	4.11632	9.18992	8.75701e-18	2.3292e-16	29.7344
FH	-0.277757	9.73953	-9.18947	8.78499e-18	2.33357e-16	29.7313
MRPS25	-0.288581	8.44196	-9.18924	8.79923e-18	2.33428e-16	29.7297
ACKR4	0.561682	4.63748	9.18894	8.81841e-18	2.3363e-16	29.7276
LAT2	0.695674	5.99667	9.18561	9.03139e-18	2.38959e-16	29.7041
DGCR5	-0.408957	5.78043	-9.18487	9.07937e-18	2.39914e-16	29.6989
STARD8	-0.35318	7.20415	-9.18406	9.13207e-18	2.40991e-16	29.6933
GJB1	-0.519448	8.23643	-9.18182	9.27925e-18	2.44555e-16	29.6776
PLEKHO1	0.656195	7.12308	9.18014	9.39146e-18	2.4719e-16	29.6658
PHF21A	0.361253	6.85145	9.17922	9.45367e-18	2.48503e-16	29.6593
NFATC2	0.555813	7.18417	9.17828	9.51732e-18	2.49851e-16	29.6527
ZFAND5	0.335515	10.604	9.17658	9.63379e-18	2.5258e-16	29.6408
MAOB	-0.451569	10.322	-9.1739	9.82053e-18	2.57143e-16	29.6219
FAM86B3P	-0.303722	6.78923	-9.17366	9.83703e-18	2.57241e-16	29.6203
MAP4K4	0.618888	6.78909	9.17144	9.99461e-18	2.61023e-16	29.6047
UGCG	0.546069	9.90848	9.16976	1.01153e-17	2.63835e-16	29.5929
GIMAP6	0.603538	8.03046	9.16867	1.01949e-17	2.65566e-16	29.5852
FKBP4	-0.283535	8.9064	-9.16844	1.02111e-17	2.65647e-16	29.5836
ACAA1	-0.596256	10.7579	-9.16792	1.02493e-17	2.66297e-16	29.58
BAIAP2	-0.430611	6.25464	-9.16549	1.0429e-17	2.70618e-16	29.5629
SAMD9	0.854028	5.56204	9.16365	1.05669e-17	2.73845e-16	29.55
GNPTAB	0.62083	7.91343	9.16318	1.06022e-17	2.74407e-16	29.5467
HDAC6	-0.507155	9.14122	-9.15696	1.10845e-17	2.86523e-16	29.503
HSD11B2	-0.712121	10.1188	-9.15667	1.11075e-17	2.86749e-16	29.501
TRIM15	-0.398018	7.36776	-9.15516	1.12278e-17	2.89486e-16	29.4904
GZMB	1.07009	5.54067	9.15393	1.1327e-17	2.9167e-16	29.4818
UHRF1	0.578146	4.78794	9.14878	1.17517e-17	3.02221e-16	29.4457
FAM49B	0.371461	8.70415	9.14533	1.2045e-17	3.09369e-16	29.4215
FHIT	-0.48094	7.62248	-9.14285	1.22596e-17	3.14482e-16	29.4041
LYZ	1.30324	10.5488	9.14232	1.23066e-17	3.15286e-16	29.4004
LST1	0.853793	7.51273	9.14212	1.23237e-17	3.15324e-16	29.399
SERPINA10	-0.245472	5.56519	-9.13995	1.25162e-17	3.19845e-16	29.3838
SLC51A	-0.954725	6.59869	-9.1394	1.25653e-17	3.20694e-16	29.3799
UBOX5	-0.277254	7.60764	-9.13896	1.26047e-17	3.21292e-16	29.3769
IKBIP	0.812603	5.88633	9.13826	1.26681e-17	3.22501e-16	29.3719
MXI1	-0.246414	9.63012	-9.13796	1.26951e-17	3.22783e-16	29.3698
SOAT1	0.348593	8.15864	9.13753	1.27343e-17	3.2337e-16	29.3668
GPR183	0.727822	4.63824	9.13584	1.28885e-17	3.26876e-16	29.355
TMSB4X	0.44381	12.3349	9.13421	1.30397e-17	3.30295e-16	29.3436
EYA2	-0.436718	5.6912	-9.13282	1.317e-17	3.33179e-16	29.3338
BCL6	0.622528	8.45539	9.13182	1.32641e-17	3.34765e-16	29.3268
GATD3A	-0.391723	10.7415	-9.1318	1.32659e-17	3.34765e-16	29.3267
PNPO	-0.59446	9.11635	-9.13092	1.3349e-17	3.36125e-16	29.3205
LHFPL3-AS2	-0.35864	6.86854	-9.13088	1.33531e-17	3.36125e-16	29.3202
HNF1A	-0.383302	7.14107	-9.13055	1.33851e-17	3.3651e-16	29.3179
KCNK10	-0.44496	6.4201	-9.12892	1.35416e-17	3.40021e-16	29.3065
TGM5	-0.285875	6.20272	-9.12863	1.35695e-17	3.40299e-16	29.3045
C1RL	0.611155	7.59166	9.1284	1.35913e-17	3.40422e-16	29.3029
SDCBPP2	0.416773	5.15934	9.12759	1.36705e-17	3.41983e-16	29.2972
PRC1	0.706537	4.93133	9.1272	1.37081e-17	3.425e-16	29.2945
COQ5	-0.287782	8.8974	-9.1234	1.40845e-17	3.51468e-16	29.2679
OSGIN1	-0.343838	6.48824	-9.11908	1.45257e-17	3.62031e-16	29.2376
GALT	-0.279859	7.83513	-9.11706	1.47361e-17	3.66821e-16	29.2235
GPAT3	-0.922297	9.4322	-9.11416	1.5044e-17	3.74025e-16	29.2032
TMEM131L	0.481669	6.63868	9.1132	1.5147e-17	3.76122e-16	29.1965
STIMATE	-0.381939	7.151	-9.10825	1.56917e-17	3.8917e-16	29.1618
PCSK6	-0.30233	6.30999	-9.10478	1.60845e-17	3.98421e-16	29.1375
SLC51B	-0.788281	7.22661	-9.10057	1.65732e-17	4.10024e-16	29.1082
SEPHS2	-0.324484	11.0382	-9.10005	1.66352e-17	4.11054e-16	29.1045
ITPRIPL2	0.529309	9.10276	9.09943	1.6709e-17	4.12372e-16	29.1002
ALPL	-0.805344	6.37337	-9.09915	1.67422e-17	4.12688e-16	29.0982
ITK	1.1256	5.31581	9.09294	1.74989e-17	4.30815e-16	29.0548
ULK4	-0.443962	6.11896	-9.09122	1.7714e-17	4.3558e-16	29.0428
NETO2	0.498191	5.01028	9.08856	1.80532e-17	4.4338e-16	29.0242
HIRIP3	-0.236655	7.61615	-9.08683	1.82768e-17	4.47952e-16	29.0121
QPCT	0.849769	6.45425	9.08678	1.82838e-17	4.47952e-16	29.0117
CDK18	-0.409008	7.22864	-9.08618	1.83615e-17	4.49312e-16	29.0076
IQGAP1	0.454434	10.2004	9.08515	1.84971e-17	4.52081e-16	29.0004
IL27RA	0.7317	5.2998	9.08329	1.87429e-17	4.57534e-16	28.9874
FGR	0.614153	6.29037	9.08289	1.8796e-17	4.58278e-16	28.9846
LOC100507291	-0.255464	6.64992	-9.07917	1.93007e-17	4.70014e-16	28.9586
MITD1	0.588821	7.8448	9.07723	1.95689e-17	4.75973e-16	28.9451
MACROD1	-0.588301	7.91678	-9.07693	1.9611e-17	4.76423e-16	28.943
CA12	-0.432769	12.1545	-9.07655	1.96634e-17	4.7712e-16	28.9403
C2orf88	-0.426265	6.41901	-9.0761	1.97267e-17	4.78083e-16	28.9372
FPR3	0.768297	5.89582	9.0742	1.99942e-17	4.83728e-16	28.924
CD1D	0.648006	4.36354	9.07411	2.00076e-17	4.83728e-16	28.9233
HYKK	-0.497223	6.73006	-9.07185	2.03318e-17	4.90978e-16	28.9075
HEPACAM2	-0.913197	6.52513	-9.07151	2.03804e-17	4.91565e-16	28.9052
LOC441081	0.369964	4.13921	9.06903	2.0744e-17	4.99738e-16	28.8878
METTL7B	-0.90182	9.06248	-9.06549	2.12723e-17	5.11853e-16	28.8631
NECAB3	-0.321515	7.24614	-9.06289	2.16685e-17	5.20765e-16	28.845
CMBL	-0.742708	11.5451	-9.0618	2.18378e-17	5.24212e-16	28.8374
MIPEP	-0.33356	8.12183	-9.06117	2.19353e-17	5.25746e-16	28.833
BCL11B	0.79642	4.77227	9.06105	2.19538e-17	5.25746e-16	28.8322
MS4A6A	0.743244	9.2257	9.05997	2.21234e-17	5.29179e-16	28.8246
PTDSS2	-0.236092	7.5123	-9.05559	2.28221e-17	5.44891e-16	28.7941
SAMM50	-0.312506	8.91224	-9.05552	2.28342e-17	5.44891e-16	28.7936
AIM2	0.756044	5.71341	9.05505	2.29093e-17	5.46036e-16	28.7904
AFG3L1P	0.447396	6.8461	9.05425	2.30399e-17	5.48501e-16	28.7848
ZDHHC3	-0.262963	7.77965	-9.05334	2.31907e-17	5.51441e-16	28.7784
FMO4	-0.790949	8.96348	-9.05306	2.32362e-17	5.51872e-16	28.7765
AGPAT3	-0.617573	10.0411	-9.0498	2.378e-17	5.64126e-16	28.7538
PTPN22	0.697687	4.19547	9.04521	2.45688e-17	5.82154e-16	28.7217
PCK2	-1.02138	9.81497	-9.04373	2.48284e-17	5.87614e-16	28.7114
LINC00526	-0.457522	7.27803	-9.04076	2.53568e-17	5.99417e-16	28.6907
STIL	0.395301	5.11124	9.03854	2.57585e-17	6.08201e-16	28.6753
AKAP1	-0.293702	8.92826	-9.03427	2.65524e-17	6.26214e-16	28.6455
CDK5	-0.348668	7.35497	-9.03178	2.70251e-17	6.36619e-16	28.6282
TMEM143	-0.346508	7.57239	-9.03122	2.71331e-17	6.38419e-16	28.6243
TRPT1	-0.29249	8.03121	-9.02961	2.74446e-17	6.44997e-16	28.6131
SLC25A39	-0.407435	8.91134	-9.02595	2.8165e-17	6.61158e-16	28.5876
BAIAP2-DT	-0.257239	7.00043	-9.0254	2.82757e-17	6.62986e-16	28.5838
SCNN1B	-0.546256	6.60259	-9.02426	2.85052e-17	6.6759e-16	28.5759
RMDN3	-0.245304	8.54225	-9.02383	2.85917e-17	6.68841e-16	28.5729
PRADC1	-0.318677	7.36197	-9.02348	2.8664e-17	6.69757e-16	28.5704
CLDN1	0.80874	7.44144	9.02157	2.90541e-17	6.78086e-16	28.5571
COA3	-0.272495	11.2385	-9.01522	3.03908e-17	7.08464e-16	28.513
AIG1	-0.412865	10.0028	-9.01445	3.05582e-17	7.11544e-16	28.5076
RNF144B	0.725932	8.5256	9.01399	3.06567e-17	7.13015e-16	28.5044
UBE2J1	0.501137	7.98803	9.01346	3.07726e-17	7.14888e-16	28.5007
PPP1R16A	-0.575146	8.76904	-9.00903	3.17551e-17	7.36864e-16	28.4699
JAK3	0.815794	6.00351	9.00095	3.36234e-17	7.79321e-16	28.4138
MORN2	-0.401179	8.32191	-8.99935	3.40076e-17	7.87322e-16	28.4026
CPTP	-0.272704	7.72002	-8.99583	3.48663e-17	8.06278e-16	28.3782
CD38	0.858316	5.35009	8.9935	3.54452e-17	8.18728e-16	28.362
NAV1	0.472957	6.79559	8.99261	3.56682e-17	8.22936e-16	28.3558
TRAF3	0.365284	7.2621	8.99224	3.57619e-17	8.24156e-16	28.3533
BTN3A1	0.558827	8.43271	8.9886	3.66973e-17	8.44748e-16	28.3279
MRO	-1.18746	7.41353	-8.9864	3.72722e-17	8.57006e-16	28.3127
EEF1AKMT3	-0.537501	7.34614	-8.98555	3.74971e-17	8.61196e-16	28.3068
JPH2	-0.321489	6.4586	-8.98423	3.78479e-17	8.68265e-16	28.2976
ZGPAT	-0.781627	8.39456	-8.98337	3.80803e-17	8.72605e-16	28.2916
TRIM38	0.410849	8.38382	8.98274	3.82505e-17	8.75512e-16	28.2873
FUT3	-0.569531	7.12007	-8.98118	3.86731e-17	8.84182e-16	28.2765
GIT2	0.260243	8.86072	8.9801	3.89711e-17	8.89987e-16	28.2689
DAO	-1.04026	8.85287	-8.97982	3.90477e-17	8.90512e-16	28.267
HDHD3	-0.498333	8.50147	-8.97969	3.90823e-17	8.90512e-16	28.2661
TRIM10	-0.538523	6.74766	-8.96947	4.20109e-17	9.56162e-16	28.1952
TPK1	0.467403	6.3698	8.96284	4.40271e-17	1.0002e-15	28.1492
CBLB	0.496837	7.33753	8.96278	4.40448e-17	1.0002e-15	28.1488
AATK	-0.270036	6.67333	-8.96029	4.48262e-17	1.0168e-15	28.1316
UBE2L6	0.597028	9.14526	8.95637	4.60839e-17	1.04415e-15	28.1044
CD300LF	0.605843	5.52619	8.95433	4.67553e-17	1.05751e-15	28.0902
INPP1	0.320169	7.99143	8.95426	4.67783e-17	1.05751e-15	28.0897
STAT4	0.692387	6.14799	8.95171	4.76265e-17	1.07549e-15	28.0721
DNAJB1	-0.285789	9.40831	-8.94952	4.83701e-17	1.09034e-15	28.0569
ACSL5	0.637097	7.15623	8.94945	4.83925e-17	1.09034e-15	28.0564
PEBP1	-0.319539	12.0886	-8.94926	4.84569e-17	1.09058e-15	28.0551
GCHFR	-0.579958	8.28711	-8.9447	5.00414e-17	1.12498e-15	28.0236
CIDEB	-0.617444	9.14586	-8.9435	5.04683e-17	1.13332e-15	28.0152
TUBA1B	0.367326	11.5919	8.94106	5.13459e-17	1.15175e-15	27.9983
UPB1	-1.11557	8.13113	-8.94076	5.14536e-17	1.15288e-15	27.9963
C6orf136	-0.334441	8.22742	-8.94001	5.17282e-17	1.1573e-15	27.991
PLEKHG1	0.530342	5.79241	8.9399	5.17653e-17	1.1573e-15	27.9903
EP400P1	-0.234163	5.74713	-8.9389	5.21338e-17	1.16424e-15	27.9834
HDAC9	0.537014	5.63855	8.93685	5.28944e-17	1.17993e-15	27.9692
LAP3	0.45376	10.6312	8.93645	5.30436e-17	1.18195e-15	27.9664
XPO7	-0.270976	8.57227	-8.93601	5.32079e-17	1.1843e-15	27.9634
RORC	-0.368375	6.76382	-8.93452	5.37692e-17	1.19548e-15	27.9531
GIMAP1	0.673037	6.75236	8.93353	5.41475e-17	1.20256e-15	27.9462
RPA3	-0.328471	9.19098	-8.93332	5.42278e-17	1.20302e-15	27.9447
GATA2	-0.350324	7.78106	-8.93208	5.47023e-17	1.21222e-15	27.9362
NRP1	0.623262	9.18336	8.93066	5.52527e-17	1.22307e-15	27.9264
SWI5	-0.317236	7.52924	-8.92914	5.58463e-17	1.23486e-15	27.9159
PAFAH2	-0.370543	7.14403	-8.9282	5.62197e-17	1.24175e-15	27.9093
CARD6	0.598225	6.33219	8.92423	5.78152e-17	1.2756e-15	27.8819
HIF3A	-0.282564	6.16187	-8.92301	5.8313e-17	1.28518e-15	27.8735
PLPPR1	-0.869641	8.44592	-8.9208	5.92284e-17	1.30393e-15	27.8582
CD320	-0.314815	7.67539	-8.92057	5.9324e-17	1.30461e-15	27.8566
UHRF2	0.333002	8.59669	8.91977	5.96606e-17	1.31058e-15	27.851
ORC6	0.240669	6.95891	8.91498	6.17077e-17	1.35408e-15	27.8179
MTX1	-0.283422	8.83471	-8.91466	6.18505e-17	1.35574e-15	27.8157
HMX1	-0.370629	6.61208	-8.91236	6.28577e-17	1.37632e-15	27.7998
PEPD	-0.710995	10.8588	-8.91206	6.29936e-17	1.37669e-15	27.7977
GDPD3	-0.653165	7.47155	-8.91202	6.30107e-17	1.37669e-15	27.7974
HS3ST1	0.979714	5.87127	8.91089	6.35113e-17	1.38612e-15	27.7897
ALDH7A1	-0.518065	9.75428	-8.90894	6.43889e-17	1.40376e-15	27.7762
METTL1	-0.415491	7.42901	-8.9058	6.58317e-17	1.43244e-15	27.7544
SLC34A3	-0.484343	8.04838	-8.90577	6.58463e-17	1.43244e-15	27.7542
CORO1A	0.987302	7.33053	8.90409	6.66289e-17	1.44791e-15	27.7426
STK17A	0.644433	7.35339	8.9025	6.73763e-17	1.46257e-15	27.7317
TMEM71	0.548771	4.81728	8.90168	6.77692e-17	1.46952e-15	27.726
SLC35B4	-0.325692	7.92589	-8.90145	6.78756e-17	1.47025e-15	27.7244
STK16	-0.331244	6.82581	-8.89781	6.96378e-17	1.5068e-15	27.6993
YWHAQ	0.285749	11.3203	8.89542	7.08197e-17	1.53074e-15	27.6828
HPCA	-0.256555	6.45932	-8.8919	7.25982e-17	1.5675e-15	27.6584
SMIM1	-0.460544	6.67648	-8.88503	7.61913e-17	1.64332e-15	27.611
ALDH1L1	-0.666565	9.20388	-8.88324	7.71518e-17	1.66226e-15	27.5988
GPS1	-0.303129	7.97429	-8.88181	7.79323e-17	1.67702e-15	27.5889
GRIP2	-0.298329	6.75728	-8.88168	7.80027e-17	1.67702e-15	27.588
MLYCD	-0.328483	7.62482	-8.87955	7.91824e-17	1.70057e-15	27.5733
TRAF5	0.794368	7.11137	8.87622	8.10601e-17	1.73904e-15	27.5503
GPR156	-0.251124	6.61732	-8.87531	8.15752e-17	1.74725e-15	27.5441
GSTM4	-0.538689	7.62152	-8.87524	8.16155e-17	1.74725e-15	27.5436
ARHGAP26	0.508978	6.34271	8.87198	8.35079e-17	1.78586e-15	27.5211
TPCN1	-0.419856	9.24043	-8.86891	8.53323e-17	1.82295e-15	27.4999
LYST	0.871725	6.89119	8.86804	8.585e-17	1.83207e-15	27.4939
RBKS	-0.45476	8.82754	-8.86723	8.6342e-17	1.84062e-15	27.4883
KCNK16	-0.261653	6.25184	-8.86594	8.71258e-17	1.85476e-15	27.4795
SH2D1B	0.437983	4.19825	8.86584	8.71888e-17	1.85476e-15	27.4788
CSNK1A1	0.263559	10.0584	8.86448	8.80234e-17	1.87054e-15	27.4694
BAG1	-0.329832	8.94649	-8.86417	8.82175e-17	1.8727e-15	27.4672
EOGT	0.913506	5.71751	8.86105	9.01705e-17	1.91215e-15	27.4458
FERMT3	0.627716	6.92001	8.85709	9.27141e-17	1.96402e-15	27.4185
TMEM177	-0.406086	7.13484	-8.85455	9.4382e-17	1.99726e-15	27.401
DNPH1	-0.421904	9.46318	-8.85192	9.61384e-17	2.0323e-15	27.3829
NDUFV3	-0.435466	9.42524	-8.84944	9.78272e-17	2.06583e-15	27.3658
RTP4	0.663955	6.90686	8.8451	1.00853e-16	2.12647e-15	27.3359
CLDN6	-0.355242	7.21702	-8.84502	1.00909e-16	2.12647e-15	27.3354
RTN4R	-0.279142	5.34199	-8.84372	1.01837e-16	2.14377e-15	27.3264
FAM49A	0.498997	5.11699	8.84356	1.01947e-16	2.14386e-15	27.3253
TSEN15	-0.323757	7.70309	-8.83849	1.05641e-16	2.21923e-15	27.2904
DIP2C	-0.381155	8.73579	-8.83795	1.06036e-16	2.22522e-15	27.2867
CLNK	-0.28081	6.06197	-8.83502	1.08236e-16	2.26903e-15	27.2666
PRR34-AS1	-0.289215	8.40697	-8.83283	1.09916e-16	2.30186e-15	27.2515
INPP5D	0.532414	7.01172	8.8303	1.1188e-16	2.34056e-15	27.2341
C17orf97	-0.392564	7.67945	-8.82685	1.14621e-16	2.3954e-15	27.2104
PBRM1	0.509291	8.23353	8.82637	1.15001e-16	2.40088e-15	27.2071
ZNF562	0.290184	6.85092	8.82608	1.15237e-16	2.40332e-15	27.2051
LOC101930114	-0.385043	6.36268	-8.8257	1.15542e-16	2.40718e-15	27.2025
PNPLA4	-0.499447	8.45816	-8.82422	1.1675e-16	2.42985e-15	27.1923
ACOT4	-0.626023	7.79571	-8.82318	1.17606e-16	2.44513e-15	27.1851
MORN1	-0.339839	7.54144	-8.82277	1.17939e-16	2.44953e-15	27.1824
FABP1	-1.54431	10.3712	-8.82125	1.19207e-16	2.47333e-15	27.1719
SLC25A44	-0.346555	9.10406	-8.82094	1.19463e-16	2.4761e-15	27.1698
SMIM27	-0.30767	7.37697	-8.81518	1.24381e-16	2.57538e-15	27.1302
ATXN7L3B	-0.247344	9.38532	-8.80524	1.33345e-16	2.75816e-15	27.0619
KLF15	-0.539592	8.43112	-8.8033	1.35165e-16	2.79295e-15	27.0486
GOSR2	-0.381214	7.7477	-8.80303	1.35418e-16	2.79532e-15	27.0468
RPP25L	-0.242293	8.46349	-8.79886	1.39424e-16	2.87146e-15	27.0182
SMLR1	-0.771988	6.48877	-8.79882	1.3947e-16	2.87146e-15	27.0179
ADAMTS1	0.796918	8.88805	8.79875	1.39533e-16	2.87146e-15	27.0174
JAK2	0.66811	6.52933	8.79824	1.40038e-16	2.8789e-15	27.0139
MLXIPL	-0.424955	7.03475	-8.79609	1.42155e-16	2.91945e-15	26.9992
MPP2	-0.294906	6.28538	-8.79254	1.45726e-16	2.98708e-15	26.9748
INTS6L	0.534346	5.82313	8.79253	1.45744e-16	2.98708e-15	26.9747
MET	0.576869	9.93094	8.79168	1.46609e-16	3.00177e-15	26.9689
LINC00851	-0.274843	6.67413	-8.79104	1.47266e-16	3.01216e-15	26.9645
ACO2	-0.408882	11.0769	-8.78983	1.48518e-16	3.03396e-15	26.9562
RHBDF2	0.438712	6.28626	8.78972	1.48632e-16	3.03396e-15	26.9555
LYRM1	-0.286049	9.33547	-8.78211	1.5675e-16	3.19643e-15	26.9033
EPSTI1	0.703281	7.79209	8.78169	1.57206e-16	3.20249e-15	26.9004
CH17-340M24.3	-0.29797	8.7111	-8.7776	1.6177e-16	3.29214e-15	26.8724
TMEM19	-0.388617	8.57472	-8.77673	1.62749e-16	3.30874e-15	26.8664
EXOSC4	-0.301248	8.00135	-8.77655	1.62956e-16	3.30962e-15	26.8652
RARRES1	1.20989	7.37819	8.77265	1.67457e-16	3.39761e-15	26.8385
PRORY	-0.245505	6.49775	-8.77226	1.6791e-16	3.40338e-15	26.8358
TMEM86A	-0.39008	7.18387	-8.77147	1.68844e-16	3.41887e-15	26.8304
SORD	-0.890873	10.4531	-8.77086	1.6956e-16	3.42993e-15	26.8262
FAM149A	-0.47467	8.47104	-8.76996	1.70637e-16	3.44826e-15	26.82
LOC729732	0.448504	5.28015	8.76863	1.72226e-16	3.4769e-15	26.8109
TMEM198	-0.315056	6.93438	-8.76814	1.72818e-16	3.48536e-15	26.8076
DHRS11	-0.504954	7.33324	-8.76579	1.7567e-16	3.53934e-15	26.7915
MCEE	-0.342547	8.02417	-8.76326	1.78801e-16	3.59883e-15	26.7742
AHCY	-0.526459	9.89896	-8.76056	1.82209e-16	3.66378e-15	26.7556
VAMP5	0.503835	7.19636	8.75945	1.83615e-16	3.68803e-15	26.7481
CCDC159	-0.309037	6.96694	-8.75933	1.8378e-16	3.68803e-15	26.7472
SLC25A23	-0.380969	7.67065	-8.7576	1.86011e-16	3.72909e-15	26.7354
ZNF76	-0.230427	7.37857	-8.75666	1.87233e-16	3.74985e-15	26.729
LINC01679	-0.225238	5.82556	-8.75454	1.90025e-16	3.80201e-15	26.7144
ARSK	-0.258355	6.87217	-8.75078	1.9507e-16	3.89907e-15	26.6887
TUSC2	-0.271082	8.12417	-8.75048	1.95477e-16	3.90334e-15	26.6867
DRAIC	-0.912602	6.07556	-8.7499	1.96268e-16	3.91528e-15	26.6827
ZYG11A	-0.544527	5.65549	-8.74889	1.97658e-16	3.93911e-15	26.6758
HACL1	-0.383798	8.58013	-8.74593	2.01772e-16	4.01713e-15	26.6556
ZNF771	-0.320956	7.14679	-8.74424	2.04166e-16	4.06079e-15	26.644
SHBG	-0.323788	6.18451	-8.74378	2.04825e-16	4.0699e-15	26.6409
SLC6A19	-0.992632	10.3709	-8.74281	2.06214e-16	4.09345e-15	26.6343
MAPT	-0.852152	7.94761	-8.74066	2.09332e-16	4.15128e-15	26.6195
ADRB2	0.521557	5.57859	8.74001	2.10277e-16	4.16592e-15	26.6151
ULK3	-0.237514	7.92637	-8.73867	2.12255e-16	4.20099e-15	26.6059
IKBKB	0.33504	8.36086	8.73638	2.15669e-16	4.26437e-15	26.5903
TOLLIP	-0.407203	7.44318	-8.73574	2.16635e-16	4.27929e-15	26.5859
MSRA	-0.724829	10.1751	-8.73445	2.18586e-16	4.31359e-15	26.5771
KLF3	0.536582	8.45894	8.73274	2.21203e-16	4.36098e-15	26.5654
KRT83	-0.247406	5.72076	-8.73242	2.21701e-16	4.36653e-15	26.5632
NASP	0.265459	8.16391	8.73031	2.24975e-16	4.42671e-15	26.5488
NUB1	0.321464	8.70395	8.72944	2.26345e-16	4.44932e-15	26.5429
C18orf54	0.3892	4.11249	8.72894	2.27142e-16	4.46064e-15	26.5394
ZDHHC20	0.394827	9.09162	8.72817	2.28363e-16	4.48027e-15	26.5342
SLC43A3	0.551969	6.58836	8.72588	2.32023e-16	4.54765e-15	26.5186
CD93	0.48202	8.71488	8.72369	2.35599e-16	4.61326e-15	26.5036
TRIM69	0.507588	8.28421	8.72344	2.36003e-16	4.6167e-15	26.5019
RNF145	0.35388	9.1922	8.7214	2.39387e-16	4.67815e-15	26.4879
MICU1	-0.475862	9.49075	-8.72126	2.39608e-16	4.67815e-15	26.487
AKNA	0.674264	6.52464	8.72079	2.404e-16	4.68609e-15	26.4838
WTAP	0.315307	9.08416	8.72074	2.40479e-16	4.68609e-15	26.4835
TRG-AS1	0.598079	5.36704	8.71894	2.43507e-16	4.74052e-15	26.4712
ARL6IP5	0.340613	11.0323	8.71649	2.47701e-16	4.81753e-15	26.4545
ATP6V0E2	-0.535838	8.83941	-8.71365	2.52652e-16	4.90909e-15	26.435
AXL	0.59757	7.5657	8.71346	2.52985e-16	4.91082e-15	26.4338
PANX1	0.441098	6.86909	8.7127	2.54315e-16	4.9319e-15	26.4286
ACOX2	-0.793646	9.13894	-8.70975	2.59595e-16	5.02947e-15	26.4085
SMUG1	-0.292155	7.49639	-8.70893	2.61076e-16	5.05332e-15	26.4029
TMEM41A	-0.258542	7.97405	-8.70826	2.62295e-16	5.07204e-15	26.3983
LOC441601	-0.215436	5.70722	-8.70767	2.63376e-16	5.08808e-15	26.3943
MRPL37	-0.320409	8.64309	-8.70448	2.69279e-16	5.19714e-15	26.3725
DDX60	1.00235	7.47399	8.7041	2.69998e-16	5.20603e-15	26.3699
DLG5-AS1	-0.335799	7.67889	-8.70272	2.72598e-16	5.25115e-15	26.3605
ITGAM	0.643849	6.79129	8.70209	2.73794e-16	5.26917e-15	26.3562
SNX6	0.336828	9.91246	8.70116	2.7557e-16	5.2983e-15	26.3499
MYL10	-0.368017	7.33381	-8.70012	2.77573e-16	5.33173e-15	26.3428
TNFSF10	0.542199	11.6145	8.69869	2.80335e-16	5.37967e-15	26.3331
ADCK1	-0.245414	7.01329	-8.69705	2.83563e-16	5.43644e-15	26.3218
SLC25A35	-0.323534	7.37544	-8.69636	2.84914e-16	5.45715e-15	26.3172
OCEL1	-0.344743	8.3079	-8.69487	2.87888e-16	5.5089e-15	26.307
MPI	-0.351682	7.08024	-8.69396	2.89706e-16	5.53843e-15	26.3008
SLC22A6	-1.11256	9.52834	-8.69205	2.93582e-16	5.60722e-15	26.2878
LINC00845	-0.460124	4.39777	-8.68826	3.01424e-16	5.75156e-15	26.2619
MDFIC	0.672416	8.29942	8.68712	3.03803e-16	5.79148e-15	26.2542
MESP1	-0.287409	6.28654	-8.68693	3.04205e-16	5.79367e-15	26.2529
MEGF8	-0.264555	7.73358	-8.68548	3.07297e-16	5.84703e-15	26.243
PGM2L1	0.632029	5.99637	8.68514	3.08013e-16	5.85514e-15	26.2407
NAP1L1	0.336926	10.3239	8.68328	3.12031e-16	5.92595e-15	26.228
LOC102723493	-0.981766	7.68272	-8.68152	3.15866e-16	5.99315e-15	26.216
HOGA1	-0.533373	10.263	-8.67927	3.20822e-16	6.08146e-15	26.2008
RECQL	0.927805	7.34642	8.67883	3.21821e-16	6.09295e-15	26.1977
JAGN1	-0.248218	8.79739	-8.67873	3.22032e-16	6.09295e-15	26.1971
CNOT2	0.292154	8.77742	8.6771	3.257e-16	6.15658e-15	26.186
FAH	-0.643244	8.73103	-8.67678	3.26426e-16	6.16453e-15	26.1838
OXT	-0.351955	5.84437	-8.6726	3.36024e-16	6.33987e-15	26.1554
MPND	-0.421809	7.11108	-8.6703	3.41448e-16	6.43618e-15	26.1397
ARHGAP9	0.836196	7.27615	8.66813	3.46615e-16	6.52679e-15	26.1249
NDUFS1	-0.309465	9.44109	-8.66793	3.47107e-16	6.52679e-15	26.1235
FBP1	-0.879257	10.4421	-8.66788	3.47225e-16	6.52679e-15	26.1232
MED11	-0.268606	8.61331	-8.66407	3.56516e-16	6.69439e-15	26.0973
MMAB	-0.295492	7.7543	-8.66395	3.56804e-16	6.69439e-15	26.0965
NCR3LG1	-0.445798	6.2071	-8.66257	3.60246e-16	6.75268e-15	26.0871
DHRS3	-0.403406	8.98346	-8.6618	3.62173e-16	6.78251e-15	26.0819
EPB41L2	0.455413	8.18499	8.66014	3.66364e-16	6.85464e-15	26.0706
NDUFAB1	-0.217566	11.1716	-8.65979	3.67252e-16	6.86489e-15	26.0682
LIME1	-0.591524	8.06353	-8.65879	3.69811e-16	6.90634e-15	26.0614
TAF1D	0.671647	6.58197	8.65788	3.72147e-16	6.94353e-15	26.0552
IL1R1	0.426245	9.07722	8.656	3.77042e-16	7.02766e-15	26.0424
DCXR	-0.853182	10.8869	-8.65588	3.77352e-16	7.02766e-15	26.0416
PGBD2	-0.26344	5.95059	-8.65478	3.80225e-16	7.07464e-15	26.0342
PP7080	-0.682095	8.95445	-8.65395	3.82439e-16	7.10928e-15	26.0285
ZNF697	-0.380709	7.78177	-8.65307	3.84766e-16	7.14596e-15	26.0225
MCAT	-0.360384	7.79295	-8.65103	3.90252e-16	7.24118e-15	26.0086
ZDHHC24	-0.351547	7.77938	-8.64893	3.95966e-16	7.34047e-15	25.9944
DCTN3	-0.21926	9.7682	-8.6453	4.06044e-16	7.52037e-15	25.9697
YWHAB	0.23389	11.7941	8.64456	4.08148e-16	7.55242e-15	25.9647
NOD2	0.474775	4.63703	8.6442	4.09145e-16	7.5594e-15	25.9623
PPIEL	-0.291713	7.2212	-8.64416	4.09274e-16	7.5594e-15	25.962
SIRT2	-0.290694	8.72205	-8.64332	4.11668e-16	7.59666e-15	25.9562
GSS	-0.345299	9.15104	-8.64052	4.19716e-16	7.73811e-15	25.9373
TMEM181	0.52524	7.07151	8.63535	4.3501e-16	8.01275e-15	25.9022
LNP1	-0.365771	7.24202	-8.63385	4.39561e-16	8.0773e-15	25.8919
RAX	-0.338347	6.75252	-8.63385	4.39562e-16	8.0773e-15	25.8919
NECTIN1	-0.311655	7.27465	-8.6338	4.39714e-16	8.0773e-15	25.8916
CFH	0.711734	6.81541	8.63162	4.464e-16	8.19265e-15	25.8768
SLC25A20	-0.438086	8.25705	-8.6312	4.47708e-16	8.2092e-15	25.8739
LOC100505985	-1.46762	8.50763	-8.62767	4.58751e-16	8.40406e-15	25.85
NEU4	-0.302372	6.85381	-8.62355	4.72013e-16	8.63917e-15	25.8221
PLCB4	1.01595	6.01688	8.62279	4.74505e-16	8.67691e-15	25.8169
EMP3	0.554665	8.29331	8.62238	4.75857e-16	8.69376e-15	25.8141
STOML2	-0.260397	8.94734	-8.61871	4.88087e-16	8.90297e-15	25.7893
MACF1	0.374631	9.99073	8.61868	4.88191e-16	8.90297e-15	25.7891
GALNT1	0.602872	7.78837	8.61853	4.88707e-16	8.90436e-15	25.788
SNX12	-0.218445	8.25168	-8.61717	4.93309e-16	8.98009e-15	25.7788
SERPINB9	0.830717	7.26079	8.61583	4.97919e-16	9.05585e-15	25.7697
TRAPPC10	0.521442	6.45957	8.61556	4.98827e-16	9.0642e-15	25.7679
VPS26C	-0.25969	8.87599	-8.61382	5.04885e-16	9.16602e-15	25.7561
NDRG1	-0.390384	11.1025	-8.61208	5.10995e-16	9.26862e-15	25.7443
ITPKB-IT1	-0.269504	6.41091	-8.60901	5.2194e-16	9.45864e-15	25.7235
TMEM63B	-0.302371	7.12235	-8.60577	5.33774e-16	9.66443e-15	25.7015
KCNAB1	-0.290555	5.95172	-8.60453	5.38349e-16	9.73852e-15	25.6932
APOL2	0.3734	7.89766	8.60387	5.40819e-16	9.77444e-15	25.6887
FOXRED1	-0.266391	7.66509	-8.60324	5.43195e-16	9.8053e-15	25.6844
CPPED1	-0.33441	8.14645	-8.60313	5.43606e-16	9.8053e-15	25.6836
FARS2	-0.258604	7.78138	-8.60303	5.43983e-16	9.8053e-15	25.6829
LRRC75B	-0.375613	8.16107	-8.60245	5.46158e-16	9.83572e-15	25.679
PTGER4	0.654268	8.40786	8.60121	5.50866e-16	9.91166e-15	25.6706
THEMIS	0.564471	3.63657	8.60026	5.54472e-16	9.96765e-15	25.6642
MEGF10	-0.279091	6.06728	-8.59865	5.60662e-16	1.007e-14	25.6533
PARD6A	-0.301159	6.91614	-8.5946	5.76573e-16	1.03465e-14	25.6259
ZDHHC4	-0.27792	8.30436	-8.59324	5.82034e-16	1.04353e-14	25.6166
TRIM5	0.447269	5.92946	8.58993	5.95459e-16	1.06665e-14	25.5943
PHYH	-0.611554	11.196	-8.58659	6.09338e-16	1.09054e-14	25.5717
FAM198B	0.915613	7.49471	8.58425	6.19267e-16	1.10733e-14	25.5558
FCGR3B	0.685655	6.51711	8.58193	6.29268e-16	1.12422e-14	25.5401
PLAC8	1.2244	6.25921	8.58103	6.3318e-16	1.13021e-14	25.5341
GPR1	0.223785	3.51208	8.58011	6.37218e-16	1.13641e-14	25.5278
EPHA8	-0.33201	6.15423	-8.57861	6.43854e-16	1.14723e-14	25.5177
IQSEC2	-0.329042	6.5304	-8.57405	6.64419e-16	1.18283e-14	25.4868
POMGNT1	-0.318588	7.78425	-8.57254	6.71351e-16	1.19412e-14	25.4767
TAOK2	-0.313174	6.99349	-8.57171	6.75197e-16	1.1999e-14	25.4711
IGF2BP1	-0.28426	5.77372	-8.57015	6.82536e-16	1.21188e-14	25.4605
RFX5	0.289459	8.27323	8.56786	6.93381e-16	1.23005e-14	25.445
TARDBP	0.206477	8.69278	8.56471	7.086e-16	1.25594e-14	25.4237
NUTM2B	-0.330927	6.61852	-8.56457	7.09295e-16	1.25607e-14	25.4228
UBE2D1	0.440364	7.72806	8.56419	7.11141e-16	1.25824e-14	25.4202
TOM1L2	-0.303966	7.59476	-8.56335	7.1524e-16	1.26438e-14	25.4146
LDAH	-0.345131	7.79698	-8.56289	7.17513e-16	1.26687e-14	25.4115
KLC4	-0.333401	8.03244	-8.56282	7.179e-16	1.26687e-14	25.4109
NENF	-0.268967	9.51534	-8.56153	7.24308e-16	1.27706e-14	25.4022
CCDC154	-0.330942	6.32202	-8.56074	7.28243e-16	1.28189e-14	25.3969
DGKH	0.659792	7.77059	8.56072	7.28318e-16	1.28189e-14	25.3968
C6orf62	0.326026	9.20304	8.5604	7.29962e-16	1.2829e-14	25.3946
THEM4	-0.257025	7.70449	-8.56036	7.30165e-16	1.2829e-14	25.3943
RNASE6	0.927775	7.65987	8.55943	7.34843e-16	1.29e-14	25.3881
C2CD2	0.295421	7.9167	8.55681	7.48237e-16	1.31237e-14	25.3704
GOLGA2	-0.212783	8.13582	-8.55558	7.54564e-16	1.32171e-14	25.3621
POLD3	-0.42448	7.49143	-8.55553	7.5487e-16	1.32171e-14	25.3617
AGO4	0.549497	7.09689	8.55346	7.65705e-16	1.33952e-14	25.3477
ETV6	0.356439	7.84088	8.55073	7.80213e-16	1.36372e-14	25.3293
ADAL	-0.271728	5.87797	-8.54916	7.88692e-16	1.37734e-14	25.3187
PHF20	0.510188	7.4956	8.54817	7.9409e-16	1.38557e-14	25.312
ANKS4B	-0.457277	5.80546	-8.54731	7.98786e-16	1.39256e-14	25.3063
ARV1	-0.21544	8.9403	-8.54606	8.05703e-16	1.40341e-14	25.2978
ATP6V0A4	-0.499439	8.74262	-8.54586	8.06801e-16	1.40411e-14	25.2965
RAD51AP1	0.447182	3.74649	8.5435	8.20018e-16	1.42588e-14	25.2805
CFDP1	-0.367426	9.6143	-8.54008	8.39541e-16	1.45858e-14	25.2575
RND3	0.740875	7.9789	8.53827	8.50085e-16	1.47562e-14	25.2452
CEP85L	0.593832	6.29508	8.53377	8.76797e-16	1.52069e-14	25.2149
KNTC1	0.433618	5.3737	8.53355	8.78107e-16	1.52165e-14	25.2134
FXR2	-0.26411	7.66653	-8.53126	8.92027e-16	1.54445e-14	25.198
CDK6	0.521605	7.54753	8.52981	9.01012e-16	1.55867e-14	25.1882
DONSON	0.370528	5.81623	8.52927	9.04317e-16	1.56304e-14	25.1846
RAB3A	-0.301739	6.30527	-8.52546	9.28333e-16	1.60242e-14	25.1589
UBE2QL1	-0.730673	6.9243	-8.5254	9.28687e-16	1.60242e-14	25.1585
TMEM174	-1.23207	9.45821	-8.52498	9.31375e-16	1.60569e-14	25.1557
GPT2	-0.612407	7.27613	-8.52373	9.39445e-16	1.61822e-14	25.1472
CCNE2	0.432047	3.55301	8.52357	9.40469e-16	1.6186e-14	25.1462
CCDC51	-0.332826	8.4335	-8.51923	9.6895e-16	1.6662e-14	25.1169
NKX2-5	-0.284185	5.65817	-8.51714	9.82964e-16	1.68886e-14	25.1029
SHROOM1	-0.230066	6.74221	-8.51586	9.91613e-16	1.70227e-14	25.0943
EFHD1	-0.38542	10.6773	-8.51375	1.00609e-15	1.72565e-14	25.0801
LOC374443	0.52386	4.5935	8.51061	1.02806e-15	1.76183e-14	25.0589
POLR3H	-0.235917	7.55887	-8.51047	1.02899e-15	1.76194e-14	25.058
RETSAT	-0.393355	8.90597	-8.50971	1.03441e-15	1.76972e-14	25.0528
PELI1	0.513034	7.20753	8.50723	1.05215e-15	1.79854e-14	25.0362
RBM12	0.371323	7.43893	8.50634	1.05863e-15	1.80808e-14	25.0302
AQP11	-0.684773	7.0933	-8.50583	1.06232e-15	1.81286e-14	25.0267
NDUFA7	-0.298991	8.78619	-8.50563	1.06382e-15	1.81389e-14	25.0254
TUBB6	0.644373	7.81768	8.50212	1.08973e-15	1.85649e-14	25.0018
KLRC3	0.353837	3.3697	8.50138	1.09529e-15	1.86439e-14	24.9968
GPR18	0.882906	4.7603	8.49961	1.10865e-15	1.88555e-14	24.9849
MMP19	-0.273628	6.46926	-8.49592	1.1371e-15	1.93231e-14	24.96
CD96	0.497233	4.1723	8.49482	1.14568e-15	1.94437e-14	24.9527
MILR1	0.367693	4.64348	8.49471	1.14652e-15	1.94437e-14	24.952
PRODH2	-0.955669	9.98226	-8.49464	1.14709e-15	1.94437e-14	24.9515
FBXO7	-0.249218	9.67109	-8.49343	1.15667e-15	1.95896e-14	24.9433
ZNF213	-0.298189	7.12542	-8.49327	1.15792e-15	1.95944e-14	24.9423
PPP1R18	0.697065	7.62989	8.49058	1.17946e-15	1.99347e-14	24.9242
ABCF3	-0.25539	7.43045	-8.49052	1.18e-15	1.99347e-14	24.9237
SH3GLB2	-0.298919	8.25834	-8.48882	1.19383e-15	2.01514e-14	24.9123
MYCBP2	0.47188	8.88816	8.4882	1.1989e-15	2.022e-14	24.9082
KCTD20	0.239477	8.41373	8.48693	1.20937e-15	2.03796e-14	24.8996
CD300A	0.589406	6.45615	8.4865	1.21295e-15	2.04229e-14	24.8967
SCAMP5	-0.291571	6.94091	-8.48459	1.22894e-15	2.06679e-14	24.8839
ALDH5A1	-0.417637	8.90664	-8.48452	1.22955e-15	2.06679e-14	24.8834
SETD3	-0.237284	9.68705	-8.48386	1.23514e-15	2.07447e-14	24.879
SYT7	-0.299434	6.58943	-8.48303	1.24214e-15	2.08448e-14	24.8734
CD63	0.182467	12.2079	8.48266	1.24534e-15	2.08812e-14	24.8709
TBX6	-0.268252	6.20703	-8.48192	1.25164e-15	2.09694e-14	24.866
EMB	0.886224	6.97624	8.48135	1.25656e-15	2.10343e-14	24.8621
KLC1	0.284918	8.73083	8.48113	1.25841e-15	2.10478e-14	24.8607
MRPL40	-0.252366	9.00792	-8.47777	1.28776e-15	2.1521e-14	24.8381
FAM50B	-0.295508	7.11213	-8.47697	1.29486e-15	2.16217e-14	24.8327
INTS8	0.456456	7.75239	8.47581	1.30516e-15	2.17756e-14	24.8249
CASC10	-0.325272	7.61008	-8.47481	1.31415e-15	2.19076e-14	24.8182
TFB2M	-0.284592	8.6926	-8.4714	1.34512e-15	2.24054e-14	24.7954
TUBAL3	-0.750552	7.21151	-8.4697	1.3609e-15	2.26495e-14	24.7839
ERG28	-0.255164	8.0209	-8.46747	1.38185e-15	2.29792e-14	24.769
MYL6	0.224876	12.1204	8.466	1.39582e-15	2.31924e-14	24.7591
POLR2C	-0.27287	8.92714	-8.46395	1.41552e-15	2.35004e-14	24.7454
CAP1	0.265893	10.7299	8.46265	1.42824e-15	2.36921e-14	24.7366
NEUROD6	-0.249178	5.86505	-8.46038	1.45056e-15	2.40425e-14	24.7214
SELENBP1	-0.556752	9.53988	-8.45798	1.47455e-15	2.44202e-14	24.7053
CISD1	-0.246475	10.3436	-8.45771	1.47728e-15	2.44453e-14	24.7035
RNF219	0.564921	6.3304	8.45664	1.48822e-15	2.46062e-14	24.6963
SNX15	-0.254336	7.05259	-8.45629	1.49175e-15	2.46444e-14	24.6939
PPP2R5C	0.37881	8.71842	8.45426	1.51257e-15	2.49584e-14	24.6804
HSPA1L	-0.317467	6.71895	-8.4542	1.51323e-15	2.49584e-14	24.6799
UCK1	-0.247439	8.012	-8.4531	1.52462e-15	2.51258e-14	24.6726
CHST8	-0.300919	6.56993	-8.45241	1.53191e-15	2.52252e-14	24.6679
RALYL	-0.786991	7.6823	-8.44985	1.55893e-15	2.56493e-14	24.6508
KBTBD2	0.295056	7.80268	8.44905	1.56752e-15	2.57656e-14	24.6454
MCUR1	-0.344241	8.6897	-8.44895	1.56855e-15	2.57656e-14	24.6447
GOLT1A	-0.468237	6.34505	-8.44493	1.61222e-15	2.64614e-14	24.6178
TGFB2	0.451405	5.77261	8.44422	1.62013e-15	2.65697e-14	24.613
SAMD9L	0.902942	7.24868	8.44305	1.63305e-15	2.67598e-14	24.6052
BEX4	-0.263705	9.0289	-8.4429	1.63474e-15	2.67657e-14	24.6042
ATP1B2	-0.326503	5.70901	-8.44125	1.65329e-15	2.70475e-14	24.5932
HOXD-AS2	-0.438537	6.94091	-8.4371	1.70087e-15	2.78034e-14	24.5654
PFN2	-0.213151	10.5328	-8.43611	1.71236e-15	2.79686e-14	24.5588
C16orf54	1.20316	5.102	8.43503	1.72509e-15	2.81538e-14	24.5515
RUBCNL	0.490429	5.81263	8.43327	1.74602e-15	2.84722e-14	24.5397
TBKBP1	-0.290341	6.34346	-8.43294	1.74994e-15	2.85132e-14	24.5375
FRMD6	0.679467	6.28674	8.43202	1.76097e-15	2.86696e-14	24.5313
LOC100289361	-0.328963	6.39753	-8.43059	1.77826e-15	2.89279e-14	24.5217
RAB8B	0.627185	8.31902	8.42963	1.78992e-15	2.90923e-14	24.5153
NARS2	-0.267082	8.42881	-8.42952	1.79125e-15	2.90923e-14	24.5146
ETFA	-0.340947	10.3185	-8.42933	1.79361e-15	2.91072e-14	24.5133
NEMP1	0.333934	6.79503	8.42889	1.79902e-15	2.91716e-14	24.5104
KLF6	0.620608	9.12216	8.42693	1.82317e-15	2.95394e-14	24.4973
COL4A2	0.482658	10.3283	8.42392	1.86111e-15	3.01299e-14	24.4771
FKBP6	-0.257066	6.02776	-8.42188	1.88712e-15	3.05265e-14	24.4635
NUDT7	-0.372316	7.81458	-8.4217	1.88947e-15	3.05401e-14	24.4623
RCC1L	-0.259318	7.98177	-8.41865	1.92927e-15	3.11585e-14	24.4419
ZFAT	-0.3997	6.90839	-8.41836	1.93309e-15	3.11953e-14	24.4399
SLC35E1	0.330496	9.52493	8.41724	1.94788e-15	3.14088e-14	24.4324
TP53TG1	-0.306573	7.41931	-8.41219	2.0162e-15	3.24845e-14	24.3987
TNFAIP8L2	0.476635	5.253	8.4118	2.02154e-15	3.25445e-14	24.3961
QDPR	-0.569748	10.4688	-8.41128	2.02878e-15	3.2635e-14	24.3926
NLRP1	0.325224	5.89822	8.41024	2.04322e-15	3.28411e-14	24.3856
METRN	-0.347242	7.0959	-8.40527	2.11354e-15	3.39445e-14	24.3525
MIEN1	-0.243741	9.54514	-8.40391	2.13333e-15	3.42214e-14	24.3433
HHEX	0.512644	5.41829	8.40385	2.13418e-15	3.42214e-14	24.3429
L2HGDH	-0.440751	7.05695	-8.40298	2.14678e-15	3.43963e-14	24.3372
C15orf61	-0.330746	8.39848	-8.40271	2.15074e-15	3.44323e-14	24.3354
ECT2	0.852231	5.13011	8.40074	2.17979e-15	3.48697e-14	24.3222
MMACHC	-0.310373	6.47041	-8.40038	2.18514e-15	3.49276e-14	24.3198
LNPEP	0.569325	8.8365	8.39916	2.20346e-15	3.51927e-14	24.3116
ELK1	-0.267496	8.14181	-8.39751	2.22837e-15	3.55512e-14	24.3006
SRARP	-0.294075	5.53067	-8.39744	2.22944e-15	3.55512e-14	24.3001
PLXDC1	-0.253659	6.17739	-8.39643	2.24482e-15	3.57682e-14	24.2934
CTU2	-0.288427	5.86687	-8.39588	2.25325e-15	3.58742e-14	24.2897
SH2B3	0.456159	7.09868	8.39519	2.26392e-15	3.60158e-14	24.2851
FOXI1	-0.564413	6.35077	-8.39058	2.33609e-15	3.71346e-14	24.2543
TUBGCP2	-0.212993	8.21048	-8.39022	2.34182e-15	3.71965e-14	24.2519
PTGER2	0.471593	5.33841	8.38865	2.36705e-15	3.75675e-14	24.2414
GNG7	-0.348272	7.06339	-8.3877	2.38242e-15	3.77819e-14	24.2351
BSPRY	-0.294718	7.26763	-8.38733	2.38842e-15	3.78473e-14	24.2326
STX1B	-0.245295	6.2099	-8.38692	2.39502e-15	3.79222e-14	24.2299
PSMA3	0.249667	10.0429	8.38446	2.43543e-15	3.85317e-14	24.2135
LMAN1L	-0.223944	6.50693	-8.38136	2.48739e-15	3.93229e-14	24.1928
ARHGAP45	0.577302	7.41885	8.38089	2.49549e-15	3.94201e-14	24.1896
MS4A4A	1.15831	7.89685	8.38023	2.50669e-15	3.9566e-14	24.1853
ALKBH5	-0.292223	8.87962	-8.37975	2.51491e-15	3.96649e-14	24.1821
C4orf17	-0.276651	5.52968	-8.37948	2.5194e-15	3.97046e-14	24.1803
C16orf86	-0.255618	6.75049	-8.37731	2.55702e-15	4.0266e-14	24.1658
P4HA2	-0.54205	9.30028	-8.37665	2.56846e-15	4.04147e-14	24.1614
PKIG	-0.221195	9.46534	-8.37614	2.57743e-15	4.05242e-14	24.158
CXCL8	0.728638	5.18115	8.37563	2.5864e-15	4.06337e-14	24.1546
DOLPP1	-0.252737	7.41873	-8.37359	2.62248e-15	4.11684e-14	24.141
CENPK	0.535686	3.59259	8.37292	2.63444e-15	4.12775e-14	24.1365
EXD2	-0.247192	7.97728	-8.3729	2.63484e-15	4.12775e-14	24.1364
DPEP1	-0.994046	9.4043	-8.37286	2.63556e-15	4.12775e-14	24.1361
LOC400499	-0.299973	6.58634	-8.37257	2.64083e-15	4.1328e-14	24.1342
ZNF101	0.490674	6.89563	8.37229	2.64585e-15	4.13744e-14	24.1323
FAM222A	-0.35048	6.49483	-8.36923	2.70148e-15	4.22117e-14	24.1119
HRH2	-0.259408	5.81344	-8.36767	2.73023e-15	4.26279e-14	24.1015
CCDC28A	-0.224251	9.28924	-8.36675	2.74745e-15	4.28637e-14	24.0954
RAP2B	0.50677	7.84971	8.36522	2.77603e-15	4.32761e-14	24.0852
SLC39A9	-0.220171	9.53126	-8.36276	2.82295e-15	4.39708e-14	24.0688
EMILIN2	0.585947	6.33801	8.36265	2.82495e-15	4.39708e-14	24.0681
SLC23A1	-0.990829	8.25417	-8.36031	2.87036e-15	4.46431e-14	24.0525
VRK2	0.46048	7.66107	8.35965	2.88318e-15	4.48081e-14	24.0481
TFPI2	1.1311	7.28522	8.35919	2.89217e-15	4.49131e-14	24.0451
GNLY	0.847058	5.73348	8.35867	2.90241e-15	4.50375e-14	24.0416
NAPRT	-0.311223	8.25853	-8.35789	2.91789e-15	4.5243e-14	24.0364
MEX3C	0.428003	7.14784	8.35522	2.97142e-15	4.60377e-14	24.0186
TDG	0.51949	7.47355	8.35499	2.97597e-15	4.60727e-14	24.0171
ITGA9	0.475658	7.02544	8.35352	3.00578e-15	4.64986e-14	24.0073
ZSCAN21	-0.269083	7.55224	-8.35181	3.0409e-15	4.70059e-14	23.9959
EIF4G2	0.230667	11.6691	8.35086	3.06064e-15	4.72723e-14	23.9896
SIRT4	-0.311706	5.38974	-8.35076	3.06282e-15	4.72723e-14	23.9889
GLP1R	-0.324291	6.81712	-8.35021	3.07424e-15	4.74124e-14	23.9853
AUH	-0.325846	9.84772	-8.34911	3.09721e-15	4.77301e-14	23.978
SFXN5	-0.282717	7.45831	-8.34821	3.1163e-15	4.79877e-14	23.9719
MARC2	-0.593648	9.86861	-8.34595	3.16438e-15	4.86909e-14	23.9569
ASCL3	-0.279217	4.89847	-8.34576	3.16844e-15	4.87163e-14	23.9557
LMAN2L	-0.227828	8.47649	-8.34519	3.18087e-15	4.88702e-14	23.9518
GCDH	-0.624421	7.93286	-8.34367	3.2139e-15	4.934e-14	23.9417
CYP4F2	-1.19455	8.63957	-8.34252	3.23908e-15	4.96888e-14	23.9341
CRTC1	-0.32989	7.53937	-8.33959	3.3041e-15	5.06479e-14	23.9146
CLEC4A	0.507555	5.30226	8.33845	3.3298e-15	5.1003e-14	23.907
ALPPL2	-0.305961	6.58602	-8.33734	3.355e-15	5.13501e-14	23.8996
CKAP4	0.371444	8.99582	8.33701	3.36243e-15	5.14247e-14	23.8974
RRNAD1	-0.254359	6.71634	-8.33645	3.37532e-15	5.15829e-14	23.8937
ADCY9	-0.348918	8.12016	-8.33529	3.40198e-15	5.19509e-14	23.886
TMEM150A	-0.383393	7.44249	-8.33143	3.4922e-15	5.32884e-14	23.8603
SPRED3	-0.351689	7.50515	-8.32893	3.55178e-15	5.41566e-14	23.8438
CD14	0.758561	8.49611	8.32839	3.56482e-15	5.43144e-14	23.8402
AFM	-1.43126	7.63993	-8.32781	3.579e-15	5.44894e-14	23.8363
ATP6V1H	-0.201167	9.57068	-8.3268	3.60346e-15	5.48204e-14	23.8296
CBX3	0.402262	9.95884	8.3264	3.61338e-15	5.48891e-14	23.8269
EHMT2	-0.313365	7.21606	-8.3264	3.61341e-15	5.48891e-14	23.8269
POLD2	-0.267077	8.16661	-8.32557	3.6336e-15	5.51543e-14	23.8214
SLC17A5	-0.382853	9.01203	-8.32496	3.64886e-15	5.53443e-14	23.8173
TM7SF3	-0.469673	10.3161	-8.32396	3.67364e-15	5.56783e-14	23.8107
BTNL3	-0.328872	6.98584	-8.3224	3.71264e-15	5.61893e-14	23.8004
RBM17	0.237331	8.73468	8.32239	3.71292e-15	5.61893e-14	23.8003
AVPI1	-0.295596	7.47535	-8.32099	3.74836e-15	5.6683e-14	23.791
WDFY1	0.462924	8.45892	8.31704	3.84998e-15	5.81762e-14	23.7648
ASPA	-0.701052	9.58509	-8.31399	3.93032e-15	5.93458e-14	23.7445
GPD1	-0.888205	9.0165	-8.31142	3.99934e-15	6.03427e-14	23.7275
LYRM4-AS1	-0.275314	4.73015	-8.31112	4.00756e-15	6.04216e-14	23.7255
DMAC2	-0.207491	9.11457	-8.3088	4.07116e-15	6.13347e-14	23.71
AK8	-0.292182	7.46658	-8.30862	4.07592e-15	6.13607e-14	23.7089
QPRT	-0.637145	10.3564	-8.30846	4.08038e-15	6.1382e-14	23.7078
SSR1	0.348468	10.7976	8.30825	4.08626e-15	6.14247e-14	23.7064
DDB2	0.356368	6.37689	8.30694	4.12254e-15	6.1924e-14	23.6978
ACOT8	-0.260994	7.42375	-8.30642	4.13716e-15	6.20973e-14	23.6943
METTL4	0.36398	6.13167	8.30588	4.15237e-15	6.22794e-14	23.6907
RBMS1	0.473906	9.73351	8.30542	4.1652e-15	6.24255e-14	23.6877
WNT7B	-0.285477	6.98092	-8.30334	4.22444e-15	6.32663e-14	23.6738
STK26	0.665434	6.33711	8.30182	4.26796e-15	6.38407e-14	23.6638
SLAMF8	0.574553	6.1469	8.30178	4.26912e-15	6.38407e-14	23.6635
FBXW4	-0.185166	8.13385	-8.30155	4.27577e-15	6.38928e-14	23.662
LRRC74A	-0.315152	6.56237	-8.30099	4.29199e-15	6.40878e-14	23.6583
MIR4313	-0.288125	5.57259	-8.29988	4.32434e-15	6.45231e-14	23.6509
AHSG	-0.203483	5.34146	-8.29866	4.36038e-15	6.50129e-14	23.6428
LRRC8C	0.388765	6.21081	8.29715	4.40507e-15	6.56306e-14	23.6328
GNA13	0.517837	9.53621	8.29598	4.43996e-15	6.61018e-14	23.6251
IZUMO4	-0.283272	5.90836	-8.29501	4.46933e-15	6.64899e-14	23.6186
CPN2	-0.805708	7.06258	-8.29417	4.49485e-15	6.68203e-14	23.613
LINC01410	0.433472	4.603	8.29336	4.51958e-15	6.71386e-14	23.6077
DHTKD1	-0.537084	9.73309	-8.29097	4.59313e-15	6.8181e-14	23.5918
RAC2	0.954378	8.54904	8.28878	4.66182e-15	6.91271e-14	23.5773
UTP6	0.201807	8.46263	8.28872	4.66372e-15	6.91271e-14	23.5769
CRB3	-0.272296	8.02833	-8.28505	4.78083e-15	7.0811e-14	23.5526
FECH	-0.436839	8.5172	-8.28345	4.83268e-15	7.15265e-14	23.542
CYP27A1	-0.418557	8.64394	-8.28233	4.86966e-15	7.2021e-14	23.5346
NAA60	-0.210742	9.679	-8.28175	4.88851e-15	7.22469e-14	23.5308
ATG16L2	0.342391	6.00748	8.28115	4.90861e-15	7.24908e-14	23.5268
ASS1	-0.789181	12.4059	-8.28062	4.92623e-15	7.26979e-14	23.5232
MRPL12	-0.305746	8.23516	-8.27984	4.95205e-15	7.30256e-14	23.5181
SMDT1	-0.218296	10.6141	-8.27951	4.96316e-15	7.3136e-14	23.5159
DOCK9	0.528614	7.69431	8.27823	5.00647e-15	7.37204e-14	23.5074
HAO1	-0.356959	3.73763	-8.27139	5.24297e-15	7.71465e-14	23.4622
NOX5	-0.275555	6.47857	-8.26972	5.30267e-15	7.79681e-14	23.4511
S100PBP	0.359063	7.70869	8.26763	5.378e-15	7.90182e-14	23.4373
DPY30	-0.18863	9.80687	-8.26574	5.44707e-15	7.99748e-14	23.4248
TRPV4	-0.375254	7.04443	-8.26528	5.46412e-15	8.01669e-14	23.4217
KLHDC2	-0.219009	10.5522	-8.26061	5.63911e-15	8.26741e-14	23.3908
AKR1E2	-0.259439	7.13385	-8.25979	5.67027e-15	8.30706e-14	23.3854
TRIP12	0.253498	9.47245	8.25904	5.69886e-15	8.34289e-14	23.3805
CTH	-0.664009	6.94227	-8.25539	5.84105e-15	8.54487e-14	23.3564
TAPBP	0.52525	9.42807	8.25458	5.87313e-15	8.58558e-14	23.351
CYP2A13	-0.276103	6.30216	-8.25296	5.93788e-15	8.67394e-14	23.3403
KCNT2	0.767226	5.3751	8.25238	5.96116e-15	8.70166e-14	23.3364
DNAJB12	-0.23817	8.17521	-8.25137	6.00181e-15	8.75466e-14	23.3298
LDHB	-0.206155	13.2571	-8.25013	6.0521e-15	8.82164e-14	23.3216
AZGP1P1	-0.372466	5.94258	-8.24808	6.13632e-15	8.93795e-14	23.3081
PLA2G4F	-0.316607	6.62881	-8.24777	6.14912e-15	8.95013e-14	23.306
KCTD12	0.659576	9.94506	8.24727	6.16985e-15	8.97385e-14	23.3027
FLJ32255	0.455234	4.58983	8.24648	6.20312e-15	9.01574e-14	23.2975
ATP6V1G3	-0.778846	7.52473	-8.24502	6.26415e-15	9.09789e-14	23.2879
RNF186	-0.907798	8.13176	-8.24318	6.34263e-15	9.20526e-14	23.2757
CHSY1	0.424215	8.07625	8.24186	6.39903e-15	9.28043e-14	23.267
NCOA3	0.352371	7.24696	8.23944	6.50419e-15	9.42369e-14	23.251
RHOA	0.209441	11.9982	8.23938	6.50715e-15	9.42369e-14	23.2506
LPAR5	0.44295	4.87235	8.23906	6.52123e-15	9.43732e-14	23.2485
LGALS9	0.542544	7.68443	8.23828	6.55527e-15	9.47978e-14	23.2434
TMEM106C	-0.275607	9.3356	-8.23813	6.56206e-15	9.4815e-14	23.2423
ANXA5	0.309119	10.6687	8.238	6.56783e-15	9.4815e-14	23.2415
LCP1	0.764838	8.43135	8.23794	6.57055e-15	9.4815e-14	23.2411
GET4	-0.220724	8.01606	-8.23745	6.59222e-15	9.50599e-14	23.2379
DPYD	0.571352	8.2509	8.23622	6.64695e-15	9.57807e-14	23.2298
FGFRL1	-0.274921	7.24905	-8.23611	6.65194e-15	9.57841e-14	23.229
MDFI	-0.231093	5.87917	-8.23429	6.73399e-15	9.68965e-14	23.217
PRDX3	-0.218941	11.2775	-8.23211	6.83355e-15	9.8259e-14	23.2026
ALDH3B1	-0.362401	7.50461	-8.23185	6.84548e-15	9.83605e-14	23.2009
MEX3A	-0.333743	6.86264	-8.23155	6.85945e-15	9.84912e-14	23.1989
NIT1	-0.324939	9.30398	-8.23088	6.89076e-15	9.88704e-14	23.1945
WDR44	0.414465	6.8989	8.22877	6.98898e-15	1.00208e-13	23.1806
RPUSD3	-0.294731	7.86022	-8.22693	7.07652e-15	1.0128e-13	23.1684
REEP6	-0.687906	7.584	-8.2269	7.0776e-15	1.0128e-13	23.1683
SLC22A13	-0.641186	6.59119	-8.22688	7.07876e-15	1.0128e-13	23.1681
TPD52L3	-0.333295	5.74784	-8.22555	7.14241e-15	1.02118e-13	23.1593
LINC00667	-0.233361	8.27563	-8.22397	7.21872e-15	1.03069e-13	23.1489
SLC25A5-AS1	-0.363794	6.36021	-8.22396	7.21914e-15	1.03069e-13	23.1489
ISCA2	-0.277983	8.68211	-8.22343	7.2452e-15	1.03368e-13	23.1453
LRCH4	-0.368926	7.88613	-8.22284	7.27381e-15	1.03703e-13	23.1415
MAP3K1	0.451259	9.03599	8.22088	7.37027e-15	1.05004e-13	23.1286
SHISA7	-0.255699	5.41353	-8.21885	7.47206e-15	1.06379e-13	23.1151
TBC1D2B	0.30446	7.80933	8.21848	7.49051e-15	1.06567e-13	23.1127
COPRS	-0.251786	9.13734	-8.2179	7.51999e-15	1.06911e-13	23.1089
XCL1	0.887127	6.25946	8.21715	7.55775e-15	1.07372e-13	23.104
XYLB	-0.390141	5.35881	-8.21669	7.58147e-15	1.07633e-13	23.1009
COG8	-0.280996	8.00112	-8.21546	7.64407e-15	1.08446e-13	23.0928
PON2	0.48891	9.95557	8.21401	7.71911e-15	1.09433e-13	23.0833
ZSWIM1	-0.225308	7.6083	-8.21262	7.7918e-15	1.10387e-13	23.0741
EGR2	0.594833	5.12254	8.21218	7.81459e-15	1.10632e-13	23.0712
TMEM132E	-0.451933	6.12717	-8.21107	7.87321e-15	1.11384e-13	23.0639
TM6SF2	-0.333	6.77708	-8.21083	7.88603e-15	1.11487e-13	23.0623
HTR4	-0.333475	7.82327	-8.20971	7.94548e-15	1.12249e-13	23.055
XPNPEP2	-1.20919	9.83474	-8.20749	8.06505e-15	1.13858e-13	23.0403
LINC01126	-0.290854	6.3196	-8.20731	8.0749e-15	1.13918e-13	23.0391
DTX1	-0.304034	6.63318	-8.20503	8.19987e-15	1.156e-13	23.0241
ATP8B2	0.554993	6.76703	8.2045	8.22907e-15	1.1593e-13	23.0206
MPV17L2	-0.262765	7.30446	-8.20357	8.28076e-15	1.16577e-13	23.0145
LOC101928443	-0.334558	5.37369	-8.20287	8.31972e-15	1.17044e-13	23.0099
CDHR5	-1.21923	7.92882	-8.20268	8.33022e-15	1.1711e-13	23.0086
HIF1A	0.607223	11.341	8.20051	8.45277e-15	1.18751e-13	22.9943
NCR2	-0.233333	6.61032	-8.20016	8.47254e-15	1.18945e-13	22.992
TIMM13	-0.271776	9.20908	-8.20004	8.47935e-15	1.18958e-13	22.9913
ASL	-0.481214	9.14277	-8.19955	8.50736e-15	1.19268e-13	22.988
TPCN2	-0.289648	6.72569	-8.19823	8.58328e-15	1.20249e-13	22.9793
DOCK4	0.620237	7.50828	8.1978	8.60811e-15	1.20513e-13	22.9765
ACOT11	-0.34258	7.04576	-8.19353	8.85837e-15	1.23931e-13	22.9484
MIOX	-1.11862	11.651	-8.1933	8.87231e-15	1.2404e-13	22.9469
LINC02499	-0.389696	5.07018	-8.19183	8.96027e-15	1.25183e-13	22.9372
RAB27B	0.568153	4.56414	8.19086	9.0185e-15	1.2591e-13	22.9309
LRRC10B	-0.365979	5.87179	-8.18944	9.10534e-15	1.2703e-13	22.9215
TMEM87B	0.504309	6.12703	8.18934	9.11134e-15	1.2703e-13	22.9208
GAPDH	-0.193192	13.264	-8.18902	9.13062e-15	1.27211e-13	22.9188
RB1	0.751609	8.0034	8.18863	9.15472e-15	1.27417e-13	22.9162
SLC22A12	-1.13774	9.48714	-8.18854	9.16007e-15	1.27417e-13	22.9156
GNB5	-0.328854	8.70675	-8.18848	9.16431e-15	1.27417e-13	22.9152
CD48	0.84351	7.57248	8.18831	9.17482e-15	1.27475e-13	22.914
PFKL	-0.267713	8.42971	-8.18424	9.42878e-15	1.30914e-13	22.8873
PRR35	-0.234536	6.96132	-8.18289	9.51431e-15	1.3201e-13	22.8785
CNGB3	-0.165815	5.40635	-8.18056	9.66477e-15	1.33932e-13	22.8631
TBC1D14	-0.228975	9.02671	-8.18053	9.66609e-15	1.33932e-13	22.863
BCAT1	0.925765	5.7938	8.1804	9.67478e-15	1.3396e-13	22.8621
AGXT	-0.996842	7.89624	-8.17861	9.79144e-15	1.35483e-13	22.8503
EIF2AK1	-0.186237	9.42145	-8.17775	9.84868e-15	1.36182e-13	22.8446
FILNC1	0.703769	5.31432	8.17759	9.85871e-15	1.36227e-13	22.8436
CYTH4	0.458569	6.67895	8.17741	9.87061e-15	1.36298e-13	22.8424
HOXB1	-0.35296	6.31841	-8.17655	9.92782e-15	1.36946e-13	22.8368
ZDHHC11	-0.279528	6.4745	-8.1765	9.93107e-15	1.36946e-13	22.8365
FTO	-0.194206	9.35725	-8.17637	9.94027e-15	1.36979e-13	22.8356
SPTB	-0.212633	6.31759	-8.17566	9.98747e-15	1.37536e-13	22.8309
MIS18BP1	0.739404	5.22772	8.17529	1.00126e-14	1.37763e-13	22.8285
IRAK4	0.285304	6.32511	8.17521	1.00177e-14	1.37763e-13	22.828
ZNF316	-0.270689	6.84844	-8.17396	1.01023e-14	1.38832e-13	22.8197
KIAA1841	0.583455	5.91701	8.17119	1.02912e-14	1.41287e-13	22.8016
BSND	-0.373984	6.8004	-8.17114	1.02949e-14	1.41287e-13	22.8012
STUM	-0.437041	6.70887	-8.17103	1.03025e-14	1.41295e-13	22.8005
NDUFA2	-0.22492	10.7492	-8.16936	1.04182e-14	1.42785e-13	22.7896
AQP1	-0.386266	12.3116	-8.16858	1.04732e-14	1.43441e-13	22.7844
RNF166	0.591977	5.43788	8.16822	1.04986e-14	1.43692e-13	22.782
OXSM	-0.264282	8.19231	-8.16722	1.0569e-14	1.44558e-13	22.7755
TEX2	-0.203804	7.87676	-8.16534	1.07029e-14	1.4629e-13	22.7632
TMEM205	-0.247757	9.89775	-8.16481	1.07415e-14	1.46718e-13	22.7596
GOT2	-0.255158	10.1859	-8.16439	1.07715e-14	1.47028e-13	22.7569
HHLA1	-0.271956	6.15553	-8.16396	1.08025e-14	1.47352e-13	22.7541
IL1RAPL1	-0.226616	4.47997	-8.16287	1.08821e-14	1.48338e-13	22.7469
GLIPR2	0.556657	7.61383	8.16131	1.09959e-14	1.49787e-13	22.7367
EFEMP1	0.436068	10.3225	8.15915	1.11568e-14	1.51877e-13	22.7225
TUBG2	-0.304694	6.82437	-8.15833	1.12178e-14	1.52605e-13	22.7171
LOC100506125	-0.25759	5.20796	-8.15731	1.1295e-14	1.53551e-13	22.7104
UNKL	0.291522	6.43729	8.15704	1.13155e-14	1.53726e-13	22.7086
HPSE2	-0.27712	4.67149	-8.15693	1.13239e-14	1.53737e-13	22.7079
FANCC	-0.323561	7.2423	-8.15609	1.13876e-14	1.54498e-13	22.7024
GABRR2	-0.308011	6.39878	-8.15566	1.14205e-14	1.5484e-13	22.6996
PLOD1	-0.338323	8.2627	-8.15341	1.15939e-14	1.57085e-13	22.6848
PEX11G	-0.251118	7.08686	-8.15308	1.16198e-14	1.57291e-13	22.6827
SYNGAP1	-0.296861	5.77649	-8.15301	1.16247e-14	1.57291e-13	22.6822
NKX3-1	-0.282431	5.89285	-8.15213	1.16937e-14	1.58119e-13	22.6764
MFSD1	0.285875	10.0887	8.152	1.17038e-14	1.5815e-13	22.6756
C3orf58	0.519557	7.21572	8.14964	1.18901e-14	1.6056e-13	22.6601
CYP4A11	-1.14926	9.36388	-8.1479	1.20298e-14	1.62338e-13	22.6487
ALDH6A1	-0.728749	11.4763	-8.14644	1.21478e-14	1.6382e-13	22.6391
EVI5L	-0.343314	6.44962	-8.14205	1.25105e-14	1.68599e-13	22.6103
RWDD2B	-0.213122	8.00547	-8.14179	1.2532e-14	1.68777e-13	22.6086
ZNF574	-0.283997	7.57857	-8.14144	1.25609e-14	1.69053e-13	22.6064
IFRD2	-0.298348	8.08545	-8.1387	1.27934e-14	1.72068e-13	22.5884
PTPRU	-0.247288	6.99315	-8.13419	1.31855e-14	1.77223e-13	22.5589
TYMP	0.562221	7.18124	8.13269	1.33182e-14	1.78829e-13	22.549
GATD1	-0.214158	8.33406	-8.13264	1.33227e-14	1.78829e-13	22.5487
ARHGAP25	0.561934	6.65652	8.13252	1.33336e-14	1.78857e-13	22.5479
CAMK2G	-0.346583	8.21933	-8.13105	1.34651e-14	1.805e-13	22.5383
ATAD2B	0.572599	6.43558	8.12957	1.35995e-14	1.82181e-13	22.5286
C20orf141	-0.284039	6.34523	-8.12917	1.36358e-14	1.82546e-13	22.526
SEMA6C	-0.293217	6.9739	-8.12891	1.36597e-14	1.82744e-13	22.5243
CYB5R4	0.405341	6.63202	8.12781	1.37603e-14	1.83968e-13	22.5171
TPMT	-0.366207	8.00986	-8.12335	1.41762e-14	1.89403e-13	22.4879
C20orf78	-0.235485	4.77056	-8.12062	1.44374e-14	1.92766e-13	22.47
CDHR2	-0.5088	7.65695	-8.11997	1.45006e-14	1.93482e-13	22.4658
GRIK5	-0.301396	8.16476	-8.11959	1.45376e-14	1.93848e-13	22.4633
LSM4	-0.282022	8.76548	-8.11905	1.45895e-14	1.94411e-13	22.4598
HNRNPM	0.301763	9.69376	8.11888	1.4606e-14	1.94503e-13	22.4587
NUSAP1	0.608688	6.6452	8.11841	1.46527e-14	1.94996e-13	22.4555
ZCCHC7	0.514283	7.41674	8.11649	1.48417e-14	1.97381e-13	22.443
SIRPB2	0.261128	4.45772	8.11563	1.49268e-14	1.98382e-13	22.4374
IL18BP	0.742767	7.26943	8.11546	1.49443e-14	1.98484e-13	22.4362
CD2	1.01279	7.45544	8.11532	1.49577e-14	1.98531e-13	22.4354
SLC5A10	-0.835744	8.63755	-8.11357	1.51336e-14	2.00699e-13	22.4239
KBTBD8	0.340277	4.13679	8.11346	1.51453e-14	2.00699e-13	22.4232
RPS3	0.295055	11.8331	8.1134	1.51508e-14	2.00699e-13	22.4228
ALDH1L1-AS2	-0.30394	5.85587	-8.11311	1.51808e-14	2.00964e-13	22.4209
BHMT2	-0.59676	11.2471	-8.11282	1.52101e-14	2.0122e-13	22.419
VIPR2	-0.273219	7.0897	-8.11229	1.52638e-14	2.01798e-13	22.4155
C1QC	1.14459	8.43368	8.11094	1.5402e-14	2.03414e-13	22.4067
NOTCH2	0.315839	9.26087	8.1109	1.54062e-14	2.03414e-13	22.4064
P2RY14	0.896476	5.73057	8.1085	1.56549e-14	2.06563e-13	22.3907
PALM3	-0.385882	7.66479	-8.10828	1.56783e-14	2.06737e-13	22.3893
MAPKAP1	-0.312471	8.26242	-8.10794	1.57134e-14	2.07064e-13	22.3871
DMTN	-0.322246	8.00597	-8.10691	1.58219e-14	2.08358e-13	22.3804
EEF1AKMT1	-0.225193	7.6572	-8.10671	1.58432e-14	2.08503e-13	22.379
MSC-AS1	0.532319	4.33896	8.10359	1.61763e-14	2.12748e-13	22.3587
XRCC5	0.226094	10.1144	8.10173	1.63781e-14	2.15262e-13	22.3465
SYT2	-0.333114	6.85129	-8.10042	1.65222e-14	2.17013e-13	22.3379
PLEKHG6	-0.262923	5.60837	-8.09922	1.66552e-14	2.18618e-13	22.3301
SMTNL2	-0.41647	8.39297	-8.09802	1.67889e-14	2.20231e-13	22.3223
FMNL3	0.316966	5.42036	8.09789	1.68035e-14	2.20278e-13	22.3214
RILP	-0.278985	7.7353	-8.09613	1.70019e-14	2.22734e-13	22.3099
HSPA12A	-0.356214	8.43959	-8.09569	1.70517e-14	2.23242e-13	22.3071
BEND5	-0.340867	7.18987	-8.09409	1.7235e-14	2.25495e-13	22.2966
VOPP1	0.449978	9.34708	8.09175	1.7506e-14	2.28894e-13	22.2813
TMEM25	-0.250887	6.86953	-8.09004	1.77069e-14	2.3137e-13	22.2701
PSMC6	0.390751	8.93432	8.08877	1.7857e-14	2.33181e-13	22.2619
FMC1	-0.327663	8.63792	-8.08775	1.7979e-14	2.34623e-13	22.2552
MCAM	0.505152	7.3319	8.08745	1.80147e-14	2.34936e-13	22.2533
MTHFD1	-0.331672	10.0806	-8.0872	1.80446e-14	2.351e-13	22.2516
RP2	0.513187	5.09817	8.08715	1.80505e-14	2.351e-13	22.2513
ALDH1A2	-0.28928	6.7628	-8.08685	1.80867e-14	2.35418e-13	22.2494
VTI1B	-0.175821	9.8525	-8.0847	1.83478e-14	2.38663e-13	22.2353
SOX15	-0.430682	7.40477	-8.08457	1.83646e-14	2.38728e-13	22.2344
IDO1	1.25806	7.21335	8.08193	1.86905e-14	2.42808e-13	22.2172
ADRA2B	-0.237847	5.82722	-8.08113	1.87893e-14	2.43935e-13	22.212
ETNK2	-0.729713	7.78861	-8.08033	1.88907e-14	2.45094e-13	22.2068
NUP85	0.269187	7.42835	8.07954	1.89906e-14	2.46231e-13	22.2016
BIN2	0.492815	7.30981	8.07748	1.92518e-14	2.49458e-13	22.1882
FAM83D	-0.707382	6.69498	-8.0764	1.93913e-14	2.51104e-13	22.1812
CA2	-0.375666	11.0779	-8.07616	1.94225e-14	2.51346e-13	22.1796
DDX54	-0.352504	7.10438	-8.0753	1.95344e-14	2.52633e-13	22.174
PMPCA	-0.219319	8.94434	-8.07428	1.96673e-14	2.54189e-13	22.1673
ALOX12-AS1	-0.237798	7.4767	-8.07397	1.97083e-14	2.54556e-13	22.1653
C8orf74	-0.285024	6.15704	-8.07255	1.98945e-14	2.56796e-13	22.1561
MAP1B	0.539516	7.14043	8.07188	1.99838e-14	2.57784e-13	22.1517
TEP1	0.311216	7.41737	8.06919	2.03456e-14	2.62285e-13	22.1341
TTC22	-0.465413	8.23803	-8.06759	2.0563e-14	2.64918e-13	22.1237
FCRL3	0.933589	4.75679	8.06693	2.06535e-14	2.65913e-13	22.1194
NR6A1	-0.24153	7.04099	-8.06502	2.09172e-14	2.69137e-13	22.107
MLF2	-0.323311	9.54177	-8.06465	2.09686e-14	2.69546e-13	22.1046
STARD10	-0.430992	7.76614	-8.0646	2.09757e-14	2.69546e-13	22.1043
TRPC4	-0.195898	6.20564	-8.06432	2.10149e-14	2.69878e-13	22.1024
NXPH4	-0.203494	4.99732	-8.0641	2.10463e-14	2.7011e-13	22.101
KIAA2013	-0.223021	8.15916	-8.06381	2.10862e-14	2.7045e-13	22.0991
ST3GAL5	0.381568	6.85315	8.06228	2.13029e-14	2.73056e-13	22.0891
NMNAT3	-0.313287	7.18097	-8.06019	2.16002e-14	2.76691e-13	22.0755
NKX6-3	-0.260147	6.98372	-8.05931	2.17276e-14	2.77986e-13	22.0698
PLCH2	-0.381157	6.44802	-8.0593	2.17288e-14	2.77986e-13	22.0697
MGAT3	-0.322903	6.30455	-8.05802	2.19143e-14	2.80182e-13	22.0614
RPS6KA5	0.497255	5.90918	8.05768	2.19644e-14	2.80644e-13	22.0592
ARHGEF17	-0.21538	7.98003	-8.05566	2.22615e-14	2.84261e-13	22.046
PLLP	-0.329412	8.62803	-8.0546	2.24188e-14	2.86088e-13	22.0391
ANKS6	-0.206532	7.43662	-8.05265	2.27117e-14	2.89642e-13	22.0264
POP5	-0.236643	9.68232	-8.05151	2.28839e-14	2.91654e-13	22.019
IL4R	0.349779	7.30036	8.05099	2.29627e-14	2.92473e-13	22.0156
ZAP70	0.521253	6.14363	8.05088	2.29804e-14	2.92514e-13	22.0149
AOC4P	-0.207474	6.14837	-8.04896	2.32753e-14	2.96082e-13	22.0024
UBP1	0.287865	8.32897	8.04857	2.33353e-14	2.96659e-13	21.9999
FAM69B	-0.318834	7.40223	-8.04665	2.36352e-14	3.00238e-13	21.9874
OARD1	-0.238514	8.53525	-8.04658	2.36467e-14	3.00238e-13	21.9869
C2orf40	-0.761037	8.27698	-8.04615	2.37142e-14	3.00906e-13	21.9841
CA4	-0.716765	8.42866	-8.04469	2.39445e-14	3.03638e-13	21.9747
TXN2	-0.284171	8.78746	-8.04431	2.40063e-14	3.0423e-13	21.9721
ABCC2	-0.729994	7.45157	-8.04289	2.42335e-14	3.06918e-13	21.9629
GIPC3	-0.223542	6.89601	-8.0422	2.43442e-14	3.08126e-13	21.9584
CPNE6	-0.37004	6.76161	-8.04199	2.4379e-14	3.08373e-13	21.957
BTD	-0.491129	7.72482	-8.04173	2.44206e-14	3.08705e-13	21.9554
WNT8B	-0.214111	4.95991	-8.04122	2.45042e-14	3.09568e-13	21.952
NLRC4	0.346709	4.18754	8.03884	2.48937e-14	3.14293e-13	21.9366
ALKBH7	-0.314443	9.16505	-8.03784	2.50593e-14	3.16186e-13	21.9301
ALG14	-0.339549	7.77728	-8.03755	2.5108e-14	3.16602e-13	21.9282
MICALL2	-0.271823	6.4625	-8.03614	2.53444e-14	3.19384e-13	21.919
ADD2	-0.258652	6.60958	-8.03538	2.54733e-14	3.20694e-13	21.9141
SH2D6	-0.29289	6.32819	-8.03534	2.54802e-14	3.20694e-13	21.9138
IL2RB	0.789185	7.41368	8.03385	2.57335e-14	3.23681e-13	21.9041
HENMT1	0.404594	6.28682	8.03225	2.60081e-14	3.26931e-13	21.8937
SKAP2	0.387885	9.18619	8.03177	2.60904e-14	3.27762e-13	21.8906
SRCAP	-0.284185	6.8423	-8.03112	2.62038e-14	3.28982e-13	21.8864
ZFP36L2	0.302592	10.4862	8.03067	2.62816e-14	3.29754e-13	21.8835
TCF4	0.745501	8.18188	8.02928	2.65258e-14	3.3261e-13	21.8744
IFT172	-0.19643	7.37953	-8.02894	2.65846e-14	3.33141e-13	21.8723
TUBGCP4	-0.226294	7.08109	-8.02855	2.66548e-14	3.33702e-13	21.8697
HBQ1	-0.27385	5.69745	-8.0285	2.66624e-14	3.33702e-13	21.8694
D2HGDH	-0.253022	7.60218	-8.02756	2.683e-14	3.35592e-13	21.8633
MON1A	-0.246603	7.01009	-8.0268	2.6965e-14	3.3707e-13	21.8583
PPM1A	-0.269691	9.52272	-8.02607	2.70957e-14	3.38495e-13	21.8536
FAM212A	-0.239064	6.80635	-8.02557	2.71871e-14	3.39427e-13	21.8503
AIF1	0.577516	9.30667	8.02391	2.74881e-14	3.42973e-13	21.8395
MANBAL	-0.218579	8.39613	-8.0234	2.7581e-14	3.43466e-13	21.8362
SYT11	0.314366	5.91385	8.02335	2.75906e-14	3.43466e-13	21.8359
AGMAT	-0.923782	11.1796	-8.02333	2.75944e-14	3.43466e-13	21.8358
SPAG5-AS1	-0.215838	5.7697	-8.02332	2.75957e-14	3.43466e-13	21.8357
ARMC10	-0.232028	8.70534	-8.02267	2.77153e-14	3.44743e-13	21.8315
GDF11	-0.23012	6.45683	-8.02171	2.78914e-14	3.46584e-13	21.8253
AMIGO1	-0.290702	6.43222	-8.02168	2.78977e-14	3.46584e-13	21.8251
ADIRF-AS1	-0.304095	6.12442	-8.02017	2.81776e-14	3.49542e-13	21.8153
TBXAS1	0.412215	5.8304	8.02012	2.81875e-14	3.49542e-13	21.8149
COPS7A	-0.244769	8.12612	-8.02011	2.81887e-14	3.49542e-13	21.8149
CXorf38	0.462298	6.53013	8.02003	2.82051e-14	3.49542e-13	21.8143
ACTR2	0.557972	10.1118	8.01916	2.83667e-14	3.513e-13	21.8087
PI16	-0.310759	6.84403	-8.01908	2.83817e-14	3.513e-13	21.8082
BDH2	-0.351792	11.8535	-8.0186	2.84723e-14	3.52205e-13	21.8051
PABPC1	0.27214	11.4444	8.01835	2.85195e-14	3.52573e-13	21.8035
GPR173	-0.22662	6.10674	-8.01495	2.91705e-14	3.604e-13	21.7814
PHTF2	0.799441	7.07319	8.01292	2.95654e-14	3.65055e-13	21.7682
IHH	-0.306819	6.54142	-8.01242	2.96641e-14	3.66051e-13	21.765
CD74	0.623489	12.397	8.01215	2.97162e-14	3.66469e-13	21.7632
RARG	-0.264974	6.89319	-8.01148	2.98492e-14	3.67886e-13	21.7589
EIF4EBP2	-0.239309	9.33354	-8.01054	3.00364e-14	3.69966e-13	21.7527
OGG1	-0.452475	8.31087	-8.00862	3.04195e-14	3.74456e-13	21.7403
TNIP3	0.166072	3.34462	8.00768	3.06111e-14	3.76586e-13	21.7342
KLRB1	0.821198	6.76731	8.00725	3.0698e-14	3.77331e-13	21.7314
SLC37A4	-0.57075	9.87833	-8.00719	3.07091e-14	3.77331e-13	21.7311
NR1I3	-0.746828	5.91254	-8.00462	3.12378e-14	3.83594e-13	21.7143
COA4	-0.26634	9.10784	-8.00438	3.1288e-14	3.83977e-13	21.7128
LEAP2	-0.719251	7.6886	-8.0033	3.1511e-14	3.86479e-13	21.7058
TG	-0.367023	6.00857	-8.00197	3.17915e-14	3.89682e-13	21.6971
PHB	-0.313876	9.54486	-8.00145	3.1901e-14	3.90781e-13	21.6938
TDRD7	0.267719	7.03885	8.00136	3.19198e-14	3.90781e-13	21.6932
EID3	0.267534	3.65414	7.9993	3.23577e-14	3.95901e-13	21.6799
TUBG1	-0.386605	8.27022	-7.99877	3.24718e-14	3.97057e-13	21.6764
CCDC71	-0.224161	6.53197	-7.9981	3.26165e-14	3.98584e-13	21.6721
SCNN1G	-0.671699	8.2289	-7.99717	3.28184e-14	4.00809e-13	21.666
PTPRO	-0.417646	13.4034	-7.99669	3.29225e-14	4.01837e-13	21.6629
CCL2	0.779606	8.99494	7.99497	3.32997e-14	4.06195e-13	21.6518
NUDT16	-0.376077	7.51717	-7.99445	3.34139e-14	4.07343e-13	21.6484
SCLT1	0.63142	4.46939	7.99375	3.35693e-14	4.08991e-13	21.6439
DECR1	-0.22349	10.287	-7.99324	3.36816e-14	4.10111e-13	21.6406
PCSK4	-0.219714	6.60575	-7.99196	3.39684e-14	4.13354e-13	21.6323
RCL1	-0.200019	7.88711	-7.99137	3.41009e-14	4.14576e-13	21.6285
ALB	-1.72689	9.62922	-7.99132	3.41127e-14	4.14576e-13	21.6282
SLC25A1	-0.448484	8.14587	-7.99117	3.4148e-14	4.14576e-13	21.6272
SLC4A9	-0.331868	6.72144	-7.99115	3.4151e-14	4.14576e-13	21.6271
MAPK12	-0.421685	7.61876	-7.99026	3.43535e-14	4.16561e-13	21.6213
TYMSOS	-0.420061	5.67975	-7.99025	3.43557e-14	4.16561e-13	21.6212
PDCL	0.32617	6.58279	7.99007	3.43971e-14	4.16812e-13	21.62
ACY3	-0.550423	8.4399	-7.98858	3.47381e-14	4.20691e-13	21.6104
NPEPL1	-0.318395	7.75674	-7.98832	3.47963e-14	4.21144e-13	21.6087
IL15RA	0.401914	6.86956	7.98822	3.48197e-14	4.21174e-13	21.6081
PKLR	-0.498672	7.15556	-7.98708	3.50837e-14	4.24113e-13	21.6007
GSTZ1	-0.31945	7.7881	-7.98685	3.51382e-14	4.24518e-13	21.5992
TIFA	0.667833	6.90829	7.9843	3.57339e-14	4.31457e-13	21.5827
FBXO21	-0.330408	9.41889	-7.98395	3.58173e-14	4.32206e-13	21.5804
CDX2	-0.287448	6.06659	-7.98376	3.58634e-14	4.32504e-13	21.5792
PAGR1	-0.221363	7.68799	-7.98072	3.65898e-14	4.41e-13	21.5595
DNAJC30	-0.265881	8.11928	-7.97907	3.69932e-14	4.45596e-13	21.5488
LONP1	-0.255653	8.25016	-7.97751	3.73748e-14	4.49925e-13	21.5388
DECR2	-0.444147	8.90569	-7.97732	3.74241e-14	4.50249e-13	21.5375
HELLS	0.580556	4.47503	7.97708	3.74825e-14	4.50683e-13	21.536
ZNF160	0.342249	9.41405	7.97613	3.77174e-14	4.53237e-13	21.5298
PDLIM5	0.31196	10.2784	7.97441	3.81494e-14	4.58156e-13	21.5187
APBA1	-0.21212	6.4022	-7.97392	3.82738e-14	4.59017e-13	21.5155
RAB4B	-0.463001	7.27249	-7.97391	3.82755e-14	4.59017e-13	21.5155
ASB8	-0.296116	8.01084	-7.97386	3.82898e-14	4.59017e-13	21.5151
LRRFIP1	0.4034	10.6478	7.97377	3.83121e-14	4.59017e-13	21.5145
PRSS8	-0.423414	7.52107	-7.97285	3.85454e-14	4.61539e-13	21.5086
SPRYD7	-0.254377	6.20735	-7.97257	3.86176e-14	4.62129e-13	21.5067
KLC3	-0.357981	8.13079	-7.9694	3.94345e-14	4.71596e-13	21.4863
P2RY8	0.575705	6.21493	7.96932	3.94554e-14	4.71596e-13	21.4857
PTGES2	-0.253374	7.97097	-7.96675	4.01292e-14	4.79366e-13	21.4692
LDLRAD3	0.396591	5.47211	7.96641	4.02196e-14	4.80162e-13	21.467
ATP6V1C2	-0.537366	6.95987	-7.96588	4.03618e-14	4.81328e-13	21.4635
SPG11	0.269134	9.21602	7.96587	4.0365e-14	4.81328e-13	21.4634
NQO2	-0.652829	10.7795	-7.96576	4.03941e-14	4.81391e-13	21.4627
CDK20	-0.220085	6.84852	-7.96548	4.04677e-14	4.81983e-13	21.4609
ECSIT	-0.262696	7.20829	-7.96489	4.06277e-14	4.83604e-13	21.4571
CCL5	0.98932	8.25288	7.96394	4.08834e-14	4.86361e-13	21.4509
IRF7	0.559731	7.12212	7.96092	4.17045e-14	4.95837e-13	21.4315
BCAN	-0.257729	7.24413	-7.9597	4.20428e-14	4.99565e-13	21.4236
ARMC6	-0.274576	7.05506	-7.95918	4.21872e-14	5.00985e-13	21.4202
RBM12B	-0.275532	6.4295	-7.95864	4.23376e-14	5.02475e-13	21.4167
PMS2P5	0.374795	5.9768	7.95838	4.24108e-14	5.03049e-13	21.415
ANAPC13	-0.195065	10.9842	-7.95806	4.25e-14	5.03811e-13	21.413
LAMA4	0.738326	6.09835	7.95409	4.36282e-14	5.16882e-13	21.3873
DIO1	-1.19116	10.3411	-7.95353	4.37908e-14	5.18504e-13	21.3837
MMD	0.486064	7.70509	7.953	4.39438e-14	5.2001e-13	21.3803
DMGDH	-0.784591	9.28396	-7.95245	4.41039e-14	5.21599e-13	21.3767
HNRNPR	0.33934	10.0867	7.95036	4.47149e-14	5.28239e-13	21.3633
PIP5KL1	-0.276728	6.14157	-7.95035	4.47177e-14	5.28239e-13	21.3632
HOXC10	-0.385216	8.19832	-7.95009	4.47952e-14	5.28845e-13	21.3615
MTX2	-0.194128	8.86295	-7.94949	4.49734e-14	5.30638e-13	21.3576
OSBP2	-0.220729	5.93853	-7.94271	4.70311e-14	5.54593e-13	21.3138
VAV1	0.473626	5.86616	7.94261	4.70625e-14	5.5464e-13	21.3132
FNDC3B	0.454874	9.33151	7.94204	4.72376e-14	5.56379e-13	21.3095
CDK13	0.401848	9.77416	7.94193	4.72736e-14	5.56478e-13	21.3088
FN1	0.715976	10.7339	7.94138	4.74436e-14	5.58153e-13	21.3053
PACRG	-0.333609	6.45251	-7.94016	4.78281e-14	5.62349e-13	21.2974
KLHDC7A	-0.512	8.49683	-7.9394	4.80681e-14	5.64717e-13	21.2925
IBA57	-0.211425	6.59009	-7.93934	4.80854e-14	5.64717e-13	21.2921
C1orf94	-0.22116	5.91304	-7.93829	4.84198e-14	5.68313e-13	21.2853
LGALS1	0.611904	10.2699	7.93795	4.85291e-14	5.69265e-13	21.2831
SLC7A9	-0.942407	10.5354	-7.93714	4.87883e-14	5.71973e-13	21.2779
GTPBP6	-0.281304	7.4806	-7.93528	4.93924e-14	5.78719e-13	21.2659
RCOR2	-0.301631	6.82094	-7.93509	4.94514e-14	5.79075e-13	21.2647
ACSBG2	-0.335569	5.33288	-7.93501	4.94802e-14	5.79076e-13	21.2641
FKBP11	0.583179	8.68882	7.93477	4.95574e-14	5.79643e-13	21.2626
SEC24D	0.575386	5.87697	7.93227	5.03814e-14	5.88941e-13	21.2465
PSMA4	0.237478	9.62991	7.9315	5.06347e-14	5.91411e-13	21.2416
KAT5	-0.282618	7.97761	-7.93146	5.06513e-14	5.91411e-13	21.2412
DNAJB5	-0.288654	6.85989	-7.93014	5.1091e-14	5.96065e-13	21.2328
CRYZL2P	-0.486593	7.43434	-7.93007	5.11155e-14	5.96065e-13	21.2323
C9orf24	-0.343228	6.53447	-7.93	5.11386e-14	5.96065e-13	21.2319
GAB3	0.345551	6.37292	7.92814	5.17681e-14	6.03031e-13	21.2199
CCR5	0.643572	6.80714	7.92806	5.17959e-14	6.03031e-13	21.2194
RIPOR2	0.387652	5.65862	7.9279	5.18511e-14	6.03326e-13	21.2183
ZNF701	0.276604	4.69505	7.92611	5.24649e-14	6.10116e-13	21.2068
SYPL2	-0.40152	7.52357	-7.92509	5.28188e-14	6.13878e-13	21.2002
PATZ1	-0.260618	7.48332	-7.92329	5.34494e-14	6.2085e-13	21.1886
AKR7A2	-0.385437	10.1864	-7.9229	5.35874e-14	6.21889e-13	21.1861
ATF7IP	0.287347	9.07527	7.92286	5.36005e-14	6.21889e-13	21.1859
RNF138	0.559119	7.83482	7.9218	5.39765e-14	6.25891e-13	21.179
CRACR2A	0.444862	4.93113	7.92154	5.40683e-14	6.26597e-13	21.1774
ATAD3B	-0.219605	7.28066	-7.91891	5.50131e-14	6.3718e-13	21.1604
NOXA1	-0.235411	7.29391	-7.91653	5.58798e-14	6.46848e-13	21.1451
TIMM44	-0.226034	7.44778	-7.91598	5.60854e-14	6.48855e-13	21.1415
C10orf62	-0.220147	5.90951	-7.91505	5.64283e-14	6.52448e-13	21.1355
ADGRF3	-0.242798	5.17435	-7.91473	5.65474e-14	6.53451e-13	21.1335
LILRB2	0.47434	6.25005	7.91433	5.66967e-14	6.54801e-13	21.1309
RABEPK	-0.240472	7.6717	-7.91353	5.69962e-14	6.57884e-13	21.1257
PHGDH	-0.394451	7.78961	-7.91334	5.70683e-14	6.5834e-13	21.1245
PXDN	0.573012	8.15691	7.91213	5.75234e-14	6.63211e-13	21.1167
NLN	0.348904	9.14789	7.91008	5.8303e-14	6.71815e-13	21.1036
ELK4	0.674798	8.11886	7.90957	5.85011e-14	6.73714e-13	21.1002
ENPP6	-1.10117	8.19845	-7.90917	5.86555e-14	6.75107e-13	21.0977
LAX1	0.562956	5.10258	7.90885	5.87793e-14	6.76146e-13	21.0956
TSPAN9	-0.197131	8.97586	-7.90811	5.90648e-14	6.78695e-13	21.0909
LOC101927027	0.318015	4.7175	7.9081	5.90682e-14	6.78695e-13	21.0908
TFAP4	-0.246602	6.3085	-7.90636	5.97479e-14	6.86115e-13	21.0796
RBM26-AS1	-0.338964	5.50754	-7.90448	6.04904e-14	6.94247e-13	21.0675
LOC145474	0.410891	4.6933	7.90375	6.07817e-14	6.97194e-13	21.0628
TTF2	0.494576	5.13455	7.90259	6.12465e-14	7.02126e-13	21.0554
ZNF747	-0.343311	7.63305	-7.90204	6.14676e-14	7.04261e-13	21.0518
LINC00605	-0.19315	3.8772	-7.90127	6.17803e-14	7.07442e-13	21.0469
FBN1	0.84047	8.44797	7.89958	6.24725e-14	7.14963e-13	21.036
TRIM52-AS1	-0.29968	6.97998	-7.89901	6.27061e-14	7.17191e-13	21.0323
JAML	0.588555	6.87808	7.89891	6.2745e-14	7.17191e-13	21.0317
CHFR	0.317564	7.29522	7.89884	6.27738e-14	7.17191e-13	21.0313
HADHB	-0.179073	11.2047	-7.89832	6.29922e-14	7.19032e-13	21.0279
REL	0.695492	7.2191	7.89828	6.30061e-14	7.19032e-13	21.0276
PRDM11	-0.229212	6.10105	-7.89703	6.35274e-14	7.24571e-13	21.0196
TMEM222	-0.24878	8.79214	-7.89485	6.44432e-14	7.34378e-13	21.0056
FOXP3	-0.257301	6.39615	-7.89481	6.446e-14	7.34378e-13	21.0053
GLIS1	-0.429174	6.87944	-7.89357	6.49851e-14	7.39943e-13	20.9974
TBC1D17	-0.261915	7.36143	-7.8924	6.54883e-14	7.45253e-13	20.9898
ISOC2	-0.470204	8.02658	-7.8912	6.60045e-14	7.50703e-13	20.9821
SNX21	-0.252051	7.26773	-7.89004	6.65132e-14	7.56063e-13	20.9746
TTLL10	-0.221237	6.11474	-7.88853	6.71748e-14	7.63154e-13	20.9649
PCBD1	-0.414991	9.77851	-7.88761	6.75828e-14	7.67358e-13	20.959
TMED1	-0.226646	8.15617	-7.88596	6.8317e-14	7.75258e-13	20.9485
APEH	-0.306561	8.52118	-7.88554	6.8504e-14	7.76612e-13	20.9458
KPNB1	0.234101	9.6623	7.88552	6.85133e-14	7.76612e-13	20.9456
BCAR3	-0.329827	7.71947	-7.88472	6.88735e-14	7.80257e-13	20.9405
VWF	0.846739	8.45324	7.88222	7.00155e-14	7.9275e-13	20.9244
LINC00642	-0.297012	6.87683	-7.88206	7.00903e-14	7.93151e-13	20.9234
KRT81	-0.289648	6.19827	-7.87933	7.13554e-14	8.07016e-13	20.9059
KDELC1	0.418192	6.28906	7.87817	7.19015e-14	8.12736e-13	20.8984
MAPK10	-0.237831	8.11062	-7.87744	7.22451e-14	8.16164e-13	20.8937
PDE1B	-0.233624	6.26571	-7.87688	7.25111e-14	8.1871e-13	20.8901
PLA2G12B	-0.758091	7.07603	-7.87584	7.30094e-14	8.23876e-13	20.8834
PLEKHB2	-0.213863	10.6217	-7.87488	7.34674e-14	8.28581e-13	20.8773
SDHAF1	-0.254447	7.94968	-7.87371	7.40346e-14	8.34512e-13	20.8698
GRPR	-0.309144	6.91313	-7.87344	7.41654e-14	8.35519e-13	20.8681
EPO	-0.301656	5.83216	-7.87131	7.52086e-14	8.46799e-13	20.8544
TSHZ2	-0.224242	5.68348	-7.86951	7.61033e-14	8.56396e-13	20.8428
PPP2R5E	0.41618	7.54907	7.86765	7.70361e-14	8.6641e-13	20.8309
PRSS53	-0.229438	6.48818	-7.86751	7.71096e-14	8.66753e-13	20.83
POLRMT	-0.279977	7.53061	-7.86678	7.74755e-14	8.70381e-13	20.8253
NUDT16P1	-0.275974	6.56107	-7.86642	7.766e-14	8.71718e-13	20.823
NDUFAF3	-0.244497	9.28594	-7.86638	7.76809e-14	8.71718e-13	20.8228
NOCT	-0.26333	6.63254	-7.86559	7.80826e-14	8.7574e-13	20.8177
TMX1	0.364342	9.694	7.86376	7.90234e-14	8.84945e-13	20.806
SLC41A1	-0.356937	8.36134	-7.86374	7.90344e-14	8.84945e-13	20.8059
SLC2A5	-0.82728	8.48968	-7.86374	7.90349e-14	8.84945e-13	20.8058
FUK	-0.245396	7.98157	-7.86313	7.93528e-14	8.88012e-13	20.8019
LOC730098	-0.283342	6.09012	-7.86288	7.94831e-14	8.88978e-13	20.8003
ZFYVE28	-0.264372	6.3629	-7.86274	7.95548e-14	8.89288e-13	20.7994
BACE1	-0.219774	7.80295	-7.861	8.0466e-14	8.98975e-13	20.7883
SHC3	-0.234932	6.17332	-7.85984	8.10838e-14	9.05376e-13	20.7808
GPANK1	-0.278949	8.63977	-7.85734	8.24236e-14	9.19827e-13	20.7648
UNC93A	-0.417305	4.16859	-7.85525	8.35587e-14	9.3198e-13	20.7514
KMT5C	-0.311943	7.04171	-7.85419	8.4137e-14	9.37912e-13	20.7446
NFKBIA	0.420762	10.02	7.85277	8.4925e-14	9.46174e-13	20.7355
ABHD14B	-0.527756	9.12285	-7.85231	8.5183e-14	9.48524e-13	20.7326
ARL6IP6	0.312016	7.75709	7.85151	8.56306e-14	9.52982e-13	20.7274
PRPSAP2	-0.212159	8.33574	-7.84858	8.72864e-14	9.70875e-13	20.7087
NCL	0.277488	10.3754	7.84848	8.73428e-14	9.70968e-13	20.7081
SLC15A3	0.418745	6.67539	7.84782	8.77226e-14	9.74653e-13	20.7038
NSG2	-0.221751	4.89439	-7.84773	8.77748e-14	9.74696e-13	20.7032
SOD2	0.677129	8.49364	7.84747	8.79238e-14	9.75814e-13	20.7016
CMTM3	0.48946	7.70257	7.84726	8.80433e-14	9.76604e-13	20.7002
TMPRSS6	-0.303014	7.37348	-7.84622	8.86468e-14	9.82758e-13	20.6936
PIWIL2	-0.232453	5.68475	-7.84547	8.90808e-14	9.87027e-13	20.6888
DOLK	-0.26683	7.33649	-7.84431	8.97609e-14	9.93624e-13	20.6813
ERAP2	0.956175	7.45685	7.84429	8.97747e-14	9.93624e-13	20.6812
PAQR5	-0.345172	9.9299	-7.84287	9.06113e-14	1.00234e-12	20.6721
FMNL2	0.478896	8.90079	7.84242	9.08805e-14	1.00438e-12	20.6692
ZNF296	-0.282065	5.78247	-7.84239	9.0896e-14	1.00438e-12	20.669
POMGNT2	-0.259693	7.44422	-7.84173	9.12889e-14	1.00817e-12	20.6648
LINC01089	-0.227355	7.91085	-7.84068	9.19176e-14	1.01456e-12	20.6581
MBOAT1	0.469913	5.55743	7.83941	9.26853e-14	1.02248e-12	20.65
CDKL1	-0.422924	7.40675	-7.83811	9.34739e-14	1.03061e-12	20.6417
CRABP1	-0.378662	5.93248	-7.83793	9.35849e-14	1.03127e-12	20.6405
YBX2	-0.205259	5.44207	-7.83704	9.41315e-14	1.03673e-12	20.6348
BAIAP3	-0.23465	6.86361	-7.83627	9.461e-14	1.04143e-12	20.6299
TECR	-0.305587	9.4051	-7.83375	9.6181e-14	1.05815e-12	20.6137
ABCB6	-0.300349	6.83245	-7.83362	9.62599e-14	1.05844e-12	20.6129
TUB	-0.586399	8.16732	-7.83316	9.65519e-14	1.06107e-12	20.61
MPC1	-0.360084	11.2357	-7.83274	9.68174e-14	1.06341e-12	20.6073
RBM15	0.31089	7.76436	7.83142	9.76536e-14	1.07201e-12	20.5989
SPIN4	0.60471	5.38611	7.83134	9.77083e-14	1.07203e-12	20.5983
SASH1	0.443405	9.52607	7.83099	9.7928e-14	1.07386e-12	20.5961
TGFBI	0.641821	8.96185	7.83044	9.82831e-14	1.07717e-12	20.5926
LOC114224	0.41113	7.04166	7.83006	9.85274e-14	1.07926e-12	20.5902
VSIG4	0.812925	7.85482	7.82992	9.86202e-14	1.07969e-12	20.5892
ACAA2	-0.435155	11.5153	-7.82866	9.9437e-14	1.08804e-12	20.5812
CCDC187	-0.195825	5.16261	-7.8285	9.95379e-14	1.08855e-12	20.5802
TREH	-0.716629	6.76481	-7.82784	9.99668e-14	1.09265e-12	20.576
LINC01144	-0.181722	5.79846	-7.8246	1.0211e-13	1.11548e-12	20.5552
TUBA1C	0.292971	11.8655	7.82355	1.02811e-13	1.12252e-12	20.5485
HLA-DRB6	0.503226	8.27646	7.822	1.03857e-13	1.13333e-12	20.5386
USP27X	-0.204677	7.03179	-7.82081	1.04668e-13	1.14156e-12	20.531
HMGB1	0.228479	11.8803	7.82052	1.04869e-13	1.14314e-12	20.5291
ADIPOR1	-0.312711	8.48593	-7.81995	1.0526e-13	1.14678e-12	20.5255
LOC101928303	-0.353404	5.34995	-7.81832	1.06381e-13	1.15837e-12	20.5151
GPR146	-0.296417	5.54292	-7.81656	1.0761e-13	1.17113e-12	20.5039
CCL8	0.88205	6.21919	7.81491	1.08779e-13	1.18321e-12	20.4933
CYP11B2	-0.380433	6.55236	-7.81424	1.09258e-13	1.18778e-12	20.489
MEIOC	0.337751	5.99322	7.814	1.09425e-13	1.18896e-12	20.4875
SDHB	-0.288048	9.65879	-7.81032	1.12085e-13	1.2172e-12	20.464
NPLOC4	-0.27021	8.80485	-7.80916	1.12937e-13	1.22579e-12	20.4566
PNPLA3	-0.566861	7.08233	-7.80686	1.14645e-13	1.24367e-12	20.4419
CLN8	-0.376383	7.44501	-7.80533	1.15798e-13	1.25549e-12	20.4321
ZNF576	-0.209929	7.05202	-7.80477	1.16219e-13	1.25939e-12	20.4286
DDX55	0.246439	6.18549	7.80405	1.16765e-13	1.26462e-12	20.424
ZWILCH	0.471188	6.99563	7.80397	1.16828e-13	1.26463e-12	20.4235
LINC00113	-0.502571	4.77802	-7.80176	1.18528e-13	1.28233e-12	20.4094
MASP2	-0.210954	6.05198	-7.80043	1.19555e-13	1.29275e-12	20.4009
AP4E1	0.379886	5.91969	7.79586	1.23172e-13	1.33116e-12	20.3717
VIL1	-0.573648	8.19831	-7.79471	1.24103e-13	1.3405e-12	20.3644
PELI3	-0.220491	6.43491	-7.7938	1.24839e-13	1.34773e-12	20.3586
ZNF721	0.329741	9.98904	7.79231	1.26058e-13	1.36016e-12	20.3491
MYO7B	-0.339295	7.37518	-7.78716	1.30359e-13	1.40581e-12	20.3163
CAST	0.445923	9.6513	7.78438	1.3274e-13	1.43072e-12	20.2986
CLCN6	-0.242104	6.28267	-7.78407	1.33011e-13	1.43288e-12	20.2966
GRWD1	-0.228881	7.29893	-7.78251	1.34368e-13	1.44673e-12	20.2866
NECAP2	0.296092	7.69821	7.77966	1.36881e-13	1.473e-12	20.2685
ZEB2	0.670723	6.78598	7.77911	1.37376e-13	1.47755e-12	20.265
DUSP22	0.271145	8.45089	7.77825	1.38142e-13	1.48499e-12	20.2595
IL18RAP	0.359509	5.42347	7.77813	1.38251e-13	1.48537e-12	20.2588
WNT10B	-0.373722	7.14647	-7.77742	1.38893e-13	1.49147e-12	20.2542
TNC	0.978293	8.55891	7.77702	1.39259e-13	1.49461e-12	20.2517
NUMBL	0.28635	9.53498	7.77691	1.39357e-13	1.49486e-12	20.251
ATP8B1	0.378135	8.17174	7.77555	1.40593e-13	1.50732e-12	20.2423
C6orf15	-0.282223	6.55855	-7.7743	1.41746e-13	1.51888e-12	20.2344
IFI44L	1.12135	8.02338	7.77406	1.41963e-13	1.5204e-12	20.2329
LURAP1	-0.226148	6.24672	-7.77239	1.43516e-13	1.53622e-12	20.2222
CTSF	-0.259232	8.32038	-7.77231	1.43593e-13	1.53623e-12	20.2217
TNFRSF10B	0.307503	8.33921	7.77138	1.44463e-13	1.54472e-12	20.2158
TSR2	-0.196494	7.90937	-7.77099	1.44829e-13	1.54781e-12	20.2133
EIF2AK3	0.393732	7.64205	7.76809	1.47585e-13	1.57643e-12	20.1949
IDH1-AS1	-0.294518	5.01095	-7.76757	1.48086e-13	1.58094e-12	20.1916
RPS29	0.163655	12.5224	7.76555	1.50041e-13	1.60096e-12	20.1787
PHLDA2	0.79358	5.90754	7.76465	1.50924e-13	1.60954e-12	20.173
HAO2	-1.04631	10.5768	-7.76457	1.51006e-13	1.60956e-12	20.1725
MARC1	-0.210015	7.30555	-7.76433	1.51244e-13	1.61124e-12	20.1709
FAM20C	-0.440222	9.57315	-7.7642	1.51369e-13	1.61173e-12	20.1701
C9orf66	-0.980678	8.58435	-7.76391	1.51652e-13	1.61377e-12	20.1683
C21orf2	-0.247827	7.21662	-7.76384	1.51721e-13	1.61377e-12	20.1678
ZNF212	-0.183822	7.37161	-7.76345	1.52104e-13	1.61699e-12	20.1654
CLEC10A	0.671469	6.32564	7.75867	1.56906e-13	1.66717e-12	20.135
CENPV	-0.431973	7.15621	-7.75775	1.57848e-13	1.67629e-12	20.1291
LINC00943	-0.221723	5.01979	-7.75767	1.57931e-13	1.6763e-12	20.1286
ZNF598	-0.34203	6.60392	-7.75567	1.60001e-13	1.69737e-12	20.1159
SLC22A2	-0.569435	9.74499	-7.75543	1.60247e-13	1.69908e-12	20.1144
IL1A	0.364368	4.71961	7.75479	1.60917e-13	1.7053e-12	20.1103
GNA11	-0.227769	8.73725	-7.75348	1.62296e-13	1.71901e-12	20.1019
ARHGEF9	-0.293493	7.28933	-7.75282	1.62991e-13	1.72546e-12	20.0978
CEL	-0.542979	6.38003	-7.75197	1.63892e-13	1.7341e-12	20.0924
BCAS3	-0.244334	7.14763	-7.75107	1.64847e-13	1.74329e-12	20.0867
PFDN1	-0.198769	8.50789	-7.74844	1.6769e-13	1.77243e-12	20.0699
TLE4	0.296953	7.67125	7.7482	1.67956e-13	1.77431e-12	20.0684
FCGR2C	0.522171	6.85186	7.74782	1.68373e-13	1.77757e-12	20.066
EED	0.319353	7.70536	7.74775	1.68441e-13	1.77757e-12	20.0656
KLF4	0.650827	7.71526	7.74665	1.69653e-13	1.78942e-12	20.0586
FSTL1	0.545285	9.98253	7.74616	1.70189e-13	1.79414e-12	20.0555
FAM205C	-0.247564	4.8162	-7.74586	1.70527e-13	1.79676e-12	20.0535
NKIRAS1	-0.292288	7.53917	-7.74441	1.7214e-13	1.81282e-12	20.0443
IDH1	-0.433272	11.0593	-7.74247	1.74315e-13	1.83476e-12	20.0321
ACTN1	0.522174	9.07395	7.74196	1.749e-13	1.83996e-12	20.0288
ARHGEF16	-0.247972	7.4605	-7.74072	1.76306e-13	1.85378e-12	20.0209
TMEM92-AS1	-0.210048	6.15386	-7.74063	1.76409e-13	1.8539e-12	20.0204
CWH43	-0.471194	7.37115	-7.73927	1.77975e-13	1.86939e-12	20.0117
PRKCE	-0.433293	7.01179	-7.7381	1.79335e-13	1.88269e-12	20.0043
FAM151A	-1.30825	9.28298	-7.73759	1.79932e-13	1.88797e-12	20.001
RPUSD1	-0.232261	6.57504	-7.7362	1.81561e-13	1.90407e-12	19.9922
MBNL1	0.653719	9.42483	7.73596	1.81839e-13	1.90601e-12	19.9907
LPAR6	0.699907	8.63067	7.73501	1.8296e-13	1.91676e-12	19.9847
TIMM9	-0.211012	7.52274	-7.73425	1.83869e-13	1.92529e-12	19.9799
DNMT3L	-0.594001	6.07479	-7.7328	1.85602e-13	1.94242e-12	19.9707
VAV2	-0.25079	7.60428	-7.73235	1.86145e-13	1.9471e-12	19.9678
CDK16	-0.335406	7.66162	-7.73188	1.86717e-13	1.95207e-12	19.9648
RCC2	0.280364	8.62924	7.73018	1.88786e-13	1.97239e-12	19.9541
SLC19A1	-0.283243	6.76676	-7.73013	1.88856e-13	1.97239e-12	19.9537
DCP2	0.611501	8.59585	7.72864	1.90682e-13	1.99043e-12	19.9443
RPL41	0.111183	14.0444	7.72814	1.91303e-13	1.99588e-12	19.9411
PABPC3	0.231403	10.1931	7.72724	1.9242e-13	2.00649e-12	19.9354
SLC22A4	-0.714196	7.55077	-7.72688	1.92875e-13	2.0102e-12	19.9331
DHRS2	-0.238152	6.05584	-7.72495	1.95297e-13	2.03439e-12	19.9209
PALM	-0.372294	8.29635	-7.72418	1.96276e-13	2.04354e-12	19.916
PEX10	-0.259971	7.54187	-7.72329	1.97416e-13	2.05435e-12	19.9103
EPM2A	-0.323569	7.39341	-7.72308	1.97684e-13	2.05607e-12	19.909
NDUFC1	-0.18305	11.2601	-7.72268	1.98196e-13	2.06034e-12	19.9065
GEMIN6	-0.282392	7.9002	-7.7219	1.99201e-13	2.06954e-12	19.9015
EXOC2	0.252391	6.14316	7.72183	1.99286e-13	2.06954e-12	19.9011
NAGLU	-0.380689	7.82547	-7.72147	1.99758e-13	2.07337e-12	19.8988
GDF2	-0.278019	7.17374	-7.72115	2.00174e-13	2.07663e-12	19.8968
HAX1	-0.21491	9.83086	-7.72041	2.01132e-13	2.08549e-12	19.8921
OR4D1	-0.230052	5.19241	-7.71549	2.07644e-13	2.1519e-12	19.8609
COX14	-0.265083	9.21155	-7.71312	2.10852e-13	2.18403e-12	19.8459
AGAP1	-0.244828	7.55054	-7.71294	2.11108e-13	2.18556e-12	19.8448
TMEM53	-0.343373	6.89729	-7.71049	2.14484e-13	2.21938e-12	19.8292
THBD	0.536701	6.88463	7.70999	2.15173e-13	2.22536e-12	19.8261
SMYD1	-0.31435	6.86001	-7.70948	2.15881e-13	2.23155e-12	19.8229
CX3CR1	0.876885	7.62179	7.70771	2.1837e-13	2.25612e-12	19.8117
TCTN1	-0.194735	8.29295	-7.7076	2.18536e-13	2.25668e-12	19.8109
FAM131C	-0.279158	6.40496	-7.70677	2.19704e-13	2.26758e-12	19.8057
KLHL26	-0.273661	5.99637	-7.70629	2.20388e-13	2.27348e-12	19.8027
MMP24OS	-0.228005	9.19327	-7.70442	2.23078e-13	2.30006e-12	19.7908
TSPO2	-0.269578	5.33743	-7.70225	2.26223e-13	2.33129e-12	19.7771
GABBR2	-0.224807	5.49188	-7.70148	2.27364e-13	2.34185e-12	19.7722
CTNS	-0.313458	7.64138	-7.70125	2.27702e-13	2.34413e-12	19.7708
PREX1	0.385815	7.23458	7.70075	2.28435e-13	2.35049e-12	19.7676
HTR6	-0.211929	4.89019	-7.69982	2.2981e-13	2.36342e-12	19.7617
FBXO10	-0.215726	5.97968	-7.6993	2.30591e-13	2.37025e-12	19.7584
CCDC152	0.299332	9.50134	7.699	2.31031e-13	2.37356e-12	19.7566
AGAP2	-0.255679	5.89606	-7.69874	2.31427e-13	2.37642e-12	19.7549
RPL22L1	0.399441	7.83609	7.69716	2.33799e-13	2.39956e-12	19.7449
RIPK2	0.266032	7.66918	7.69598	2.35595e-13	2.41677e-12	19.7374
ITPK1	-0.276264	8.4638	-7.69579	2.35887e-13	2.41853e-12	19.7362
NDUFV2	-0.215494	10.0923	-7.69356	2.39305e-13	2.45233e-12	19.7222
TP53TG5	-0.296375	6.16418	-7.69293	2.40287e-13	2.46114e-12	19.7181
PCLAF	0.891257	6.58894	7.69161	2.42338e-13	2.48089e-12	19.7098
UCA1	-0.26989	6.03714	-7.69051	2.44079e-13	2.49745e-12	19.7028
MDM4	0.341695	9.07531	7.6901	2.44721e-13	2.50193e-12	19.7003
ACVRL1	0.323243	6.88188	7.69007	2.44765e-13	2.50193e-12	19.7001
ADAMDEC1	1.45151	4.7318	7.68992	2.4501e-13	2.50317e-12	19.6991
MMP11	-0.274903	7.03329	-7.68912	2.46278e-13	2.51485e-12	19.6941
SYTL1	0.494099	5.65426	7.68891	2.46618e-13	2.51646e-12	19.6927
TOP2A	0.655086	4.07219	7.68886	2.46685e-13	2.51646e-12	19.6925
SLC12A3	-0.845524	7.61927	-7.68743	2.48989e-13	2.53868e-12	19.6834
SOX10	-0.296791	6.92809	-7.68686	2.499e-13	2.54668e-12	19.6798
ABHD10	-0.360272	9.30877	-7.68646	2.50541e-13	2.55193e-12	19.6773
PPP1R26	-0.18094	7.47152	-7.68542	2.52244e-13	2.56717e-12	19.6707
LOC101928429	0.404187	3.70373	7.68539	2.52291e-13	2.56717e-12	19.6705
CES3	-0.460613	8.46416	-7.68148	2.58746e-13	2.63152e-12	19.6458
REEP2	-0.258643	6.93335	-7.67875	2.63334e-13	2.67683e-12	19.6286
LINGO2	-0.265963	4.18029	-7.67849	2.63793e-13	2.68015e-12	19.6269
GLYAT	-0.858323	11.0124	-7.67748	2.65517e-13	2.69631e-12	19.6205
ABCC1	0.344158	7.45508	7.67687	2.66563e-13	2.70421e-12	19.6167
SPSB4	-0.227047	5.16373	-7.67687	2.66564e-13	2.70421e-12	19.6167
ESR1	-0.259688	6.84254	-7.67662	2.66982e-13	2.7071e-12	19.6151
LOC148709	-0.246954	3.94623	-7.67393	2.7167e-13	2.75325e-12	19.5981
INO80B	-0.31127	7.01718	-7.67272	2.738e-13	2.77344e-12	19.5905
SLC26A2	0.58914	7.1684	7.67243	2.74307e-13	2.77655e-12	19.5887
DNAJC11	-0.266802	8.64677	-7.67239	2.74382e-13	2.77655e-12	19.5884
SELENOO	-0.315016	8.15085	-7.67175	2.75525e-13	2.78578e-12	19.5843
PLA2G4C	0.466568	7.74935	7.67172	2.7557e-13	2.78578e-12	19.5842
SEPT2	0.225523	11.3084	7.67147	2.76011e-13	2.78884e-12	19.5826
TMEM99	-0.333835	7.65983	-7.66693	2.84225e-13	2.87041e-12	19.5539
[truncated: 18,189 more rows]

## Sheet: FC1,adj0.05
gene	logFC	AveExpr	t	P.Value	adj.P.Val	B
GBP2	1.36891	8.44624	15.3042	6.21118e-39	1.25391e-34	77.6707
CXCL11	2.95855	6.25161	14.7039	9.56606e-37	9.65598e-33	72.71
CLEC2B	1.15761	8.41568	14.4179	1.04529e-35	7.03409e-32	70.3547
GPR65	1.30871	5.49394	13.6277	7.44155e-33	1.99355e-29	63.8852
PTPRE	1.034	6.78272	13.2908	1.1992e-31	2.42095e-28	61.147
MS4A7	1.63308	7.78956	13.2109	2.31251e-31	4.05733e-28	60.5002
MNDA	1.39759	6.32053	12.9978	1.32716e-30	1.57604e-27	58.7791
TLR8	1.53806	5.26643	12.9265	2.37851e-30	2.52723e-27	58.2044
EVI2A	1.52767	7.25947	12.8607	4.07111e-30	3.91369e-27	57.675
SAMHD1	1.08086	9.398	12.8072	6.30016e-30	5.5299e-27	57.2449
STAT1	1.04285	10.7358	12.7287	1.19389e-29	9.64091e-27	56.6153
NFKBIZ	1.21325	8.85877	12.5768	4.10647e-29	2.59067e-26	55.3986
CLEC7A	1.25267	6.60596	12.5506	5.07834e-29	3.01534e-26	55.1893
TAP2	1.10854	7.55296	12.4615	1.04544e-28	5.70415e-26	54.4782
GIMAP2	1.22727	7.21046	12.4182	1.48382e-28	7.68086e-26	54.1333
CTSS	1.44166	8.71863	12.2863	4.30465e-28	1.97826e-25	53.0844
GBP1	1.62399	8.78543	12.238	6.35394e-28	2.67236e-25	52.7009
LY96	1.3991	7.21683	12.2222	7.21635e-28	2.97314e-25	52.5756
TAP1	1.03402	8.02213	12.1568	1.22157e-27	4.74249e-25	52.0572
P2RX7	1.28455	5.54308	12.1129	1.73795e-27	6.61996e-25	51.71
ARL4C	1.37741	7.71973	12.0647	2.5587e-27	9.39183e-25	51.3291
TNFSF13B	1.36653	7.55465	11.89	1.03531e-26	3.3711e-24	49.9527
RGS18	1.04082	5.01228	11.8197	1.81415e-26	5.81334e-24	49.4004
CSF2RB	1.53481	6.41022	11.795	2.20728e-26	6.85548e-24	49.2072
PSMB9	1.14025	8.71179	11.777	2.54726e-26	7.56237e-24	49.0662
CYBB	1.16573	6.28121	11.7545	3.04703e-26	8.78764e-24	48.8898
CRTAM	1.02675	3.92862	11.5456	1.5966e-25	3.88339e-23	47.2591
ALOX5	1.44548	7.25023	11.5388	1.68518e-25	3.98483e-23	47.2059
ADGRV1	-1.12342	7.0258	-11.5379	1.69775e-25	3.98483e-23	47.1986
CSTA	1.35074	6.14623	11.5241	1.89345e-25	4.34374e-23	47.0912
ST8SIA4	1.09821	4.01704	11.5173	1.99672e-25	4.52918e-23	47.0389
PIK3CG	1.10934	5.55544	11.3989	5.07938e-25	1.04635e-22	46.1198
TNFAIP8	1.02115	7.8173	11.3916	5.3817e-25	1.09743e-22	46.0628
CD86	1.16396	5.7627	11.3503	7.44385e-25	1.4733e-22	45.7435
BAZ1A	1.06678	6.30011	11.3215	9.33674e-25	1.74528e-22	45.5205
PTPRC	1.4557	7.66419	11.3101	1.02066e-24	1.87319e-22	45.4328
HRG	-1.09348	8.61458	-11.2868	1.22571e-24	2.22925e-22	45.2526
BIRC3	1.31902	6.96164	11.2537	1.58819e-24	2.83738e-22	44.9976
CARD16	1.05156	7.22285	11.2322	1.88028e-24	3.32975e-22	44.8314
KLK1	-1.07934	7.27283	-11.1719	3.01145e-24	5.15213e-22	44.3678
NLRC5	1.00431	7.57756	11.1253	4.33398e-24	7.17453e-22	44.0095
CD69	1.32964	5.03831	11.0336	8.85414e-24	1.31432e-21	43.3064
CELF2	1.07885	7.87648	11.0271	9.31349e-24	1.33533e-21	43.2566
CALHM6	1.58842	7.85823	10.9966	1.17994e-23	1.66578e-21	43.0238
GGACT	-1.31051	8.44021	-10.9936	1.20765e-23	1.69306e-21	43.001
HLA-DPB1	1.01819	10.5071	10.9857	1.28369e-23	1.76294e-21	42.9409
NNMT	1.58404	9.12556	10.9793	1.34927e-23	1.82813e-21	42.8918
CCL4	1.22578	6.90501	10.9766	1.3782e-23	1.85487e-21	42.871
GPR171	1.14167	5.12565	10.9709	1.4406e-23	1.92601e-21	42.8274
IL10RA	1.04183	7.15592	10.9442	1.77241e-23	2.27907e-21	42.6234
TYROBP	1.12231	8.8002	10.9291	1.99218e-23	2.52944e-21	42.5084
FCGR1B	1.26675	6.15098	10.9064	2.3747e-23	2.94113e-21	42.3355
ACKR1	1.28375	7.18607	10.8761	3.00087e-23	3.6716e-21	42.1052
CYTIP	1.16293	6.84499	10.8338	4.1626e-23	4.77469e-21	41.7832
CXCL2	1.08073	5.55312	10.7785	6.37672e-23	6.88413e-21	41.3636
APOBEC3G	1.09294	7.56161	10.7245	9.66077e-23	9.80058e-21	40.9548
NCF2	1.05468	6.02923	10.7127	1.05834e-22	1.0495e-20	40.8651
VCAN	1.41611	8.54156	10.7062	1.11246e-22	1.08494e-20	40.816
GIMAP7	1.01506	7.44714	10.6788	1.37305e-22	1.3075e-20	40.609
C1orf162	1.11171	7.46456	10.4854	6.0232e-22	4.96312e-20	39.1544
APOH	-1.40216	7.54154	-10.4826	6.15095e-22	5.04778e-20	39.1338
GBP5	1.33501	5.89468	10.4791	6.31814e-22	5.14317e-20	39.1074
CD84	1.07374	6.52874	10.4782	6.36248e-22	5.15846e-20	39.1005
SAMSN1	1.4703	6.04185	10.4365	8.74064e-22	6.76077e-20	38.7881
EVI2B	1.40263	7.55478	10.3596	1.56661e-21	1.12151e-19	38.2142
HCLS1	1.16556	8.28662	10.3563	1.60581e-21	1.14551e-19	38.1899
FAM129A	1.02204	7.15893	10.2975	2.50678e-21	1.6647e-19	37.7519
GZMA	1.36609	6.19617	10.2836	2.7846e-21	1.8134e-19	37.6485
BCL2A1	1.17813	5.19503	10.2406	3.8514e-21	2.39975e-19	37.3296
CYP17A1	-1.47199	8.15009	-10.147	7.79288e-21	4.56008e-19	36.6366
HOPX	1.1393	7.6552	10.0901	1.19326e-20	6.72891e-19	36.2176
FYB1	1.20087	6.82651	10.0671	1.4179e-20	7.79963e-19	36.0481
C1QB	1.35109	8.19008	9.96199	3.10763e-20	1.59636e-18	35.2766
ANKRD44	1.19831	6.68695	9.9495	3.41052e-20	1.72994e-18	35.1852
LAPTM5	1.12102	10.0743	9.94103	3.63226e-20	1.8378e-18	35.1233
CD53	1.02873	9.20987	9.93732	3.73406e-20	1.88458e-18	35.0961
FCER1G	1.02993	8.43677	9.90772	4.65288e-20	2.28546e-18	34.8799
NLRC3	1.0695	5.55349	9.89959	4.94269e-20	2.40618e-18	34.8205
RGS1	1.37469	5.04071	9.88361	5.56491e-20	2.65785e-18	34.7039
SUSD2	-1.02433	8.78833	-9.86729	6.28121e-20	2.94895e-18	34.5849
CXCL10	1.802	8.91112	9.83277	8.11127e-20	3.6964e-18	34.3336
RDH12	-1.11564	7.22834	-9.8219	8.79069e-20	3.9613e-18	34.2546
MRC1	1.0112	8.32611	9.81142	9.4993e-20	4.2616e-18	34.1784
HLA-DQB1	1.01289	9.22816	9.79868	1.04379e-19	4.6312e-18	34.0858
MMP7	1.14409	10.403	9.78874	1.12327e-19	4.8662e-18	34.0136
C1QA	1.17329	8.7084	9.72699	1.77116e-19	7.26752e-18	33.5661
SLAMF7	1.44537	6.50101	9.72021	1.86188e-19	7.60882e-18	33.517
C3	1.2558	9.68497	9.71903	1.87813e-19	7.65972e-18	33.5085
LTF	1.86047	9.41107	9.67921	2.51701e-19	9.88588e-18	33.2207
CD163	1.27143	8.57706	9.66709	2.75133e-19	1.07021e-17	33.1333
COL8A1	1.20213	6.95955	9.61217	4.11563e-19	1.53579e-17	32.7376
CXCR4	1.25158	7.67885	9.55402	6.2962e-19	2.2617e-17	32.3199
IFI44	1.06977	7.58811	9.52202	7.9511e-19	2.78675e-17	32.0906
ITGB2	1.00328	7.96094	9.47706	1.10301e-18	3.69894e-17	31.7691
GPR34	1.0653	6.96384	9.46651	1.19092e-18	3.96739e-17	31.6938
SLC23A3	-1.10056	8.93455	-9.46246	1.2265e-18	4.07248e-17	31.6648
CCR2	1.1325	6.35259	9.40882	1.80996e-18	5.78156e-17	31.2826
MPEG1	1.1277	7.57941	9.35237	2.72291e-18	8.31619e-17	30.8815
HMGCS2	-1.23244	8.52849	-9.33326	3.12559e-18	9.41781e-17	30.7461
CXCL9	1.96537	9.3066	9.33092	3.17883e-18	9.53554e-17	30.7295
APOM	-1.20033	10.5933	-9.30313	3.88412e-18	1.14471e-16	30.5327
LY75	1.06668	6.99037	9.29313	4.17412e-18	1.21773e-16	30.462
RUNX2	1.04685	5.7857	9.28551	4.40925e-18	1.28262e-16	30.4082
XAF1	1.2147	8.09908	9.2482	5.7657e-18	1.62567e-16	30.1448
GZMB	1.07009	5.54067	9.15393	1.1327e-17	2.9167e-16	29.4818
LYZ	1.30324	10.5488	9.14232	1.23066e-17	3.15286e-16	29.4004
ITK	1.1256	5.31581	9.09294	1.74989e-17	4.30815e-16	29.0548
PCK2	-1.02138	9.81497	-9.04373	2.48284e-17	5.87614e-16	28.7114
MRO	-1.18746	7.41353	-8.9864	3.72722e-17	8.57006e-16	28.3127
DAO	-1.04026	8.85287	-8.97982	3.90477e-17	8.90512e-16	28.267
UPB1	-1.11557	8.13113	-8.94076	5.14536e-17	1.15288e-15	27.9963
FABP1	-1.54431	10.3712	-8.82125	1.19207e-16	2.47333e-15	27.1719
RARRES1	1.20989	7.37819	8.77265	1.67457e-16	3.39761e-15	26.8385
DDX60	1.00235	7.47399	8.7041	2.69998e-16	5.20603e-15	26.3699
SLC22A6	-1.11256	9.52834	-8.69205	2.93582e-16	5.60722e-15	26.2878
LOC100505985	-1.46762	8.50763	-8.62767	4.58751e-16	8.40406e-15	25.85
PLCB4	1.01595	6.01688	8.62279	4.74505e-16	8.67691e-15	25.8169
PLAC8	1.2244	6.25921	8.58103	6.3318e-16	1.13021e-14	25.5341
TMEM174	-1.23207	9.45821	-8.52498	9.31375e-16	1.60569e-14	25.1557
C16orf54	1.20316	5.102	8.43503	1.72509e-15	2.81538e-14	24.5515
MS4A4A	1.15831	7.89685	8.38023	2.50669e-15	3.9566e-14	24.1853
TFPI2	1.1311	7.28522	8.35919	2.89217e-15	4.49131e-14	24.0451
CYP4F2	-1.19455	8.63957	-8.34252	3.23908e-15	4.96888e-14	23.9341
AFM	-1.43126	7.63993	-8.32781	3.579e-15	5.44894e-14	23.8363
XPNPEP2	-1.20919	9.83474	-8.20749	8.06505e-15	1.13858e-13	23.0403
CDHR5	-1.21923	7.92882	-8.20268	8.33022e-15	1.1711e-13	23.0086
MIOX	-1.11862	11.651	-8.1933	8.87231e-15	1.2404e-13	22.9469
SLC22A12	-1.13774	9.48714	-8.18854	9.16007e-15	1.27417e-13	22.9156
CYP4A11	-1.14926	9.36388	-8.1479	1.20298e-14	1.62338e-13	22.6487
CD2	1.01279	7.45544	8.11532	1.49577e-14	1.98531e-13	22.4354
C1QC	1.14459	8.43368	8.11094	1.5402e-14	2.03414e-13	22.4067
IDO1	1.25806	7.21335	8.08193	1.86905e-14	2.42808e-13	22.2172
ALB	-1.72689	9.62922	-7.99132	3.41127e-14	4.14576e-13	21.6282
DIO1	-1.19116	10.3411	-7.95353	4.37908e-14	5.18504e-13	21.3837
ENPP6	-1.10117	8.19845	-7.90917	5.86555e-14	6.75107e-13	21.0977
IFI44L	1.12135	8.02338	7.77406	1.41963e-13	1.5204e-12	20.2329
HAO2	-1.04631	10.5768	-7.76457	1.51006e-13	1.60956e-12	20.1725
FAM151A	-1.30825	9.28298	-7.73759	1.79932e-13	1.88797e-12	20.001
ADAMDEC1	1.45151	4.7318	7.68992	2.4501e-13	2.50317e-12	19.6991
LCK	1.00494	6.44691	7.66587	2.86178e-13	2.88724e-12	19.5472
CXCL6	1.30803	4.82684	7.62183	3.8e-13	3.7367e-12	19.27
HPD	-1.2962	10.7404	-7.61623	3.93925e-13	3.86234e-12	19.2348
RNF212B	-1.15312	7.5932	-7.53829	6.48922e-13	6.1303e-12	18.7469
SLC22A8	-1.18426	10.7935	-7.4948	8.56126e-13	7.92819e-12	18.4761
MRLN	-1.08761	5.96663	-7.47476	9.72437e-13	8.9032e-12	18.3516
CTXN3	-1.36021	8.59267	-7.35866	2.02483e-12	1.74989e-11	17.6351
SERPINA3	1.09066	8.3177	7.06326	1.26536e-11	9.4822e-11	15.8466
PLG	-1.14035	10.2093	-7.03898	1.46776e-11	1.08698e-10	15.7019
G6PC	-1.24852	7.74238	-6.99654	1.90095e-11	1.38094e-10	15.4497
UPP2	-1.06912	9.1215	-6.59222	2.11711e-10	1.26189e-09	13.1021
CTHRC1	1.204	6.71692	6.51363	3.34385e-10	1.92324e-09	12.6575
POSTN	1.03329	8.44574	6.30442	1.10778e-09	5.84373e-09	11.4934
POU2AF1	1.01537	5.71139	5.83393	1.47823e-08	6.38752e-08	8.9813
SLC7A13	-1.19797	9.12223	-5.58733	5.4187e-08	2.11837e-07	7.72558
MS4A1	1.05843	5.79295	5.17237	4.38287e-07	1.45696e-06	5.7114
CXCL13	1.18637	5.2325	4.70604	3.95789e-06	1.12872e-05	3.60235
HLA-DQA1	1.04492	8.24275	4.59964	6.39198e-06	1.75964e-05	3.14489
IGHM	1.08538	9.10895	4.50261	9.8228e-06	2.6234e-05	2.73552
IGLC1	1.00565	11.2145	4.14983	4.40621e-05	0.000105444	1.31139
JCHAIN	1.04072	8.20877	3.90936	0.000115893	0.00025864	0.399601
